# Supplementary material for: Gut Microbiota of Freshwater Gastropod (Bellamya aeruginosa) Assist the Adaptation of Host to Toxic Cyanobacterial Stress
Source: Toxins (Basel). 2023 Mar 29;15(4):252. doi: 10.3390/toxins15040252 (PMC10141019; doi:10.3390/toxins15040252)
Supplement: Supplementary file 1 [file toxins-15-00252-s001.zip]

Archive with 1 entries (1 files):
- toxins-2141362-supplementary.xlsx
