# Supplementary material for: Gut Microbiota of Freshwater Gastropod (Bellamya aeruginosa) Assist the Adaptation of Host to Toxic Cyanobacterial Stress
Source: Toxins (Basel). 2023 Mar 29;15(4):252. doi: 10.3390/toxins15040252 (PMC10141019; doi:10.3390/toxins15040252)
Supplement: Supplementary file 1 [file toxins-15-00252-s001.zip › toxins-2141362-supplementary.xlsx]

## Sheet: Table S1
Table S1 The number of sequencing reads for each sample after quality control.
Sample name	Number of raw readings
D7NT1	1268930
D7NT2	283914
D7NT3	557288
D7NT4	143732
D7NT5	139849
D7T1	482995
D7T2	757207
D7T3	192721
D7T4	180751
D7T5	399085
D14NT1	194495
D14NT2	210445
D14NT3	179349
D14NT4	160923
D14NT5	152851
D14T1	126092
D14T2	203649
D14T3	212797
D14T4	173372
D14T5	199776
Totel	6220221

## Sheet: Table S2
Table S2 Clustering results for each ZOTU.
OTU ID	Taxonomy
ZOTU_1	k:Bacteria,p:Cyanobacteria,c:Cyanobacteriia,o:Cyanobacteriales,f:Microcystaceae,g:Synechocystis_PCC-6803
ZOTU_2	k:Bacteria,p:Firmicutes
ZOTU_3	k:Bacteria,p:Proteobacteria,c:Gammaproteobacteria,o:Pseudomonadales,f:Pseudomonadaceae,g:Pseudomonas
ZOTU_4	k:Bacteria,p:Proteobacteria,c:Gammaproteobacteria
ZOTU_5	k:Bacteria,p:Bacteroidota,c:Bacteroidia
ZOTU_6	k:Bacteria,p:Bacteroidota,c:Bacteroidia
ZOTU_7	k:Bacteria,p:Spirochaetota
ZOTU_9	k:Bacteria,p:Verrucomicrobiota,c:Chlamydiae,o:Chlamydiales,f:Simkaniaceae
ZOTU_10	k:Bacteria,p:Proteobacteria,c:Gammaproteobacteria,o:Pseudomonadales,f:Moraxellaceae,g:Acinetobacter
ZOTU_11	k:Bacteria,p:Bacteroidota,c:Bacteroidia,o:Chitinophagales,f:Chitinophagaceae
ZOTU_12	k:Bacteria,p:Bacteroidota,c:Bacteroidia
ZOTU_13	k:Bacteria,p:Proteobacteria,c:Gammaproteobacteria,o:Burkholderiales,f:Burkholderiaceae,g:Ralstonia
ZOTU_14	k:Bacteria,p:Firmicutes,c:Bacilli,o:Lactobacillales,f:Lactobacillaceae,g:Lactobacillus
ZOTU_15	k:Bacteria,p:Fusobacteriota,c:Fusobacteriia,o:Fusobacteriales,f:Fusobacteriaceae,g:Cetobacterium
ZOTU_16	k:Bacteria,p:Proteobacteria,c:Gammaproteobacteria,o:Burkholderiales,f:Comamonadaceae
ZOTU_17	k:Bacteria,p:Bacteroidota,c:Chlorobia,o:Chlorobiales,f:Chlorobiaceae,g:Chlorobium
ZOTU_19	k:Bacteria,p:Firmicutes,c:Bacilli,o:Mycoplasmatales,f:Mycoplasmataceae,g:Mycoplasma
ZOTU_20	k:Bacteria,p:Proteobacteria,c:Gammaproteobacteria,o:Aeromonadales,f:Aeromonadaceae,g:Aeromonas
ZOTU_21	k:Bacteria
ZOTU_23	k:Bacteria,p:Bacteroidota,c:Bacteroidia
ZOTU_24	k:Bacteria,p:Bacteroidota,c:Bacteroidia,o:Bacteroidales,f:Bacteroidaceae,g:Bacteroides
ZOTU_25	k:Bacteria,p:Campilobacterota,c:Campylobacteria,o:Campylobacterales,f:Sulfurospirillaceae,g:Sulfurospirillum
ZOTU_26	k:Bacteria
ZOTU_27	k:Bacteria,p:Proteobacteria,c:Alphaproteobacteria,o:Rhizobiales,f:Rhizobiaceae
ZOTU_28	k:Bacteria,p:Proteobacteria,c:Gammaproteobacteria,o:Pseudomonadales,f:Pseudomonadaceae,g:Pseudomonas
ZOTU_29	k:Bacteria,p:Bacteroidota,c:Bacteroidia
ZOTU_30	k:Bacteria
ZOTU_31	k:Bacteria,p:Proteobacteria,c:Alphaproteobacteria,o:Rhizobiales,f:Rhizobiaceae,g:Allorhizobium-Neorhizobium-Pararhizobium-Rhizobium
ZOTU_33	k:Bacteria,p:Proteobacteria,c:Gammaproteobacteria,o:Burkholderiales,f:Comamonadaceae,g:Hydrogenophaga
ZOTU_34	k:Bacteria,p:Firmicutes,c:Bacilli,o:Erysipelotrichales,f:Erysipelotrichaceae,g:[Anaerorhabdus]_furcosa_group
ZOTU_35	k:Bacteria,p:Proteobacteria,c:Gammaproteobacteria
ZOTU_36	k:Bacteria,p:Proteobacteria,c:Gammaproteobacteria,o:Enterobacterales,f:Enterobacteriaceae,g:Escherichia-Shigella
ZOTU_37	k:Bacteria,p:Firmicutes,c:Clostridia,o:Lachnospirales,f:Lachnospiraceae,g:Epulopiscium
ZOTU_39	k:Bacteria,p:Bacteroidota,c:Bacteroidia
ZOTU_40	k:Bacteria,p:Proteobacteria,c:Gammaproteobacteria,o:Burkholderiales,f:Comamonadaceae
ZOTU_41	k:Bacteria,p:Firmicutes,c:Bacilli,o:Lactobacillales,f:Lactobacillaceae,g:Lactobacillus
ZOTU_44	k:Bacteria,p:Firmicutes,c:Bacilli,o:Erysipelotrichales,f:Erysipelotrichaceae,g:Dielma
ZOTU_45	k:Bacteria,p:Proteobacteria,c:Gammaproteobacteria,o:Pseudomonadales,f:Pseudomonadaceae,g:Pseudomonas
ZOTU_46	k:Bacteria,p:Bacteroidota,c:Bacteroidia
ZOTU_47	k:Bacteria,p:Proteobacteria,c:Gammaproteobacteria,o:Competibacterales,f:Competibacteraceae,g:Candidatus_Competibacter
ZOTU_48	k:Bacteria,p:Proteobacteria,c:Alphaproteobacteria,o:Rhodobacterales,f:Rhodobacteraceae,g:Rhodobacter
ZOTU_49	k:Bacteria,p:Firmicutes
ZOTU_50	k:Bacteria,p:Verrucomicrobiota,c:Verrucomicrobiae,o:Verrucomicrobiales,f:Rubritaleaceae,g:Luteolibacter
ZOTU_51	k:Bacteria,p:Proteobacteria,c:Gammaproteobacteria,o:Burkholderiales,f:Burkholderiaceae,g:Cupriavidus
ZOTU_52	k:Bacteria,p:Firmicutes
ZOTU_53	k:Bacteria,p:Bacteroidota,c:Bacteroidia
ZOTU_54	k:Bacteria
ZOTU_55	k:Bacteria,p:Bacteroidota,c:Bacteroidia
ZOTU_57	k:Bacteria,p:Bacteroidota,c:Bacteroidia
ZOTU_59	k:Bacteria,p:Proteobacteria,c:Gammaproteobacteria,o:Burkholderiales,f:Comamonadaceae,g:Comamonas
ZOTU_60	k:Bacteria,p:Firmicutes,c:Bacilli,o:Mycoplasmatales,f:Mycoplasmataceae,g:Mycoplasma
ZOTU_61	k:Bacteria,p:Fusobacteriota,c:Fusobacteriia,o:Fusobacteriales,f:Fusobacteriaceae,g:Cetobacterium
ZOTU_62	k:Bacteria,p:Actinobacteriota,c:Actinobacteria,o:Kineosporiales,f:Kineosporiaceae
ZOTU_64	k:Bacteria,p:Bacteroidota,c:Bacteroidia
ZOTU_65	k:Bacteria,p:Proteobacteria,c:Gammaproteobacteria,o:Enterobacterales,f:Enterobacteriaceae
ZOTU_66	k:Bacteria,p:Proteobacteria,c:Gammaproteobacteria,o:Burkholderiales,f:Rhodocyclaceae
ZOTU_67	k:Bacteria,p:Proteobacteria,c:Gammaproteobacteria,o:Pseudomonadales,f:Moraxellaceae,g:Acinetobacter
ZOTU_68	k:Bacteria,p:Bacteroidota,c:Bacteroidia
ZOTU_69	k:Bacteria,p:Proteobacteria,c:Gammaproteobacteria,o:Burkholderiales,f:Comamonadaceae,g:Hydrogenophaga
ZOTU_70	k:Bacteria,p:Proteobacteria,c:Alphaproteobacteria,o:Rhizobiales,f:Rhizobiaceae,g:Rhizobiaceae_uncultured
ZOTU_71	k:Bacteria,p:Bacteroidota,c:Bacteroidia
ZOTU_72	k:Bacteria,p:Proteobacteria,c:Gammaproteobacteria,o:Pseudomonadales,f:Pseudomonadaceae,g:Pseudomonas,s:Pseudomonas_sp.
ZOTU_73	k:Bacteria,p:Firmicutes,c:Bacilli,o:Mycoplasmatales,f:Mycoplasmataceae,g:Mycoplasma
ZOTU_74	k:Bacteria,p:Actinobacteriota,c:Actinobacteria,o:Kineosporiales,f:Kineosporiaceae,g:Kineosporia
ZOTU_75	k:Bacteria,p:Proteobacteria,c:Alphaproteobacteria,o:Rhizobiales,f:Rhizobiaceae,g:Rhizobiaceae_uncultured
ZOTU_76	k:Bacteria,p:Proteobacteria,c:Alphaproteobacteria,o:Rhodobacterales,f:Rhodobacteraceae
ZOTU_77	k:Bacteria,p:Proteobacteria,c:Gammaproteobacteria,o:Pseudomonadales,f:Moraxellaceae,g:Acinetobacter
ZOTU_78	k:Bacteria,p:Proteobacteria,c:Gammaproteobacteria,o:Burkholderiales,f:Rhodocyclaceae
ZOTU_80	k:Bacteria,p:Bacteroidota,c:Bacteroidia
ZOTU_82	k:Bacteria,p:Fusobacteriota,c:Fusobacteriia,o:Fusobacteriales,f:Fusobacteriaceae,g:Cetobacterium
ZOTU_84	k:Bacteria,p:Proteobacteria,c:Alphaproteobacteria,o:Rhodobacterales,f:Rhodobacteraceae,g:Rhodobacter
ZOTU_85	k:Bacteria,p:Proteobacteria,c:Gammaproteobacteria,o:Burkholderiales,f:Rhodocyclaceae
ZOTU_87	Unclassified
ZOTU_88	k:Bacteria
ZOTU_89	k:Bacteria,p:Bacteroidota,c:Bacteroidia
ZOTU_90	k:Bacteria,p:Actinobacteriota,c:Actinobacteria,o:Propionibacteriales,f:Nocardioidaceae,g:Nocardioides
ZOTU_91	k:Bacteria,p:Proteobacteria,c:Alphaproteobacteria,o:Rhizobiales,f:Rhizobiaceae,g:Rhizobiaceae_uncultured
ZOTU_92	k:Bacteria,p:Proteobacteria,c:Alphaproteobacteria,o:Rhodobacterales,f:Rhodobacteraceae,g:Rhodobacter
ZOTU_93	k:Bacteria,p:Bacteroidota,c:Bacteroidia
ZOTU_95	k:Bacteria,p:Spirochaetota
ZOTU_96	Unclassified
ZOTU_97	k:Bacteria,p:Proteobacteria,c:Gammaproteobacteria,o:Pseudomonadales,f:Moraxellaceae,g:Acinetobacter
ZOTU_98	k:Bacteria,p:Proteobacteria,c:Gammaproteobacteria,o:Aeromonadales,f:Aeromonadaceae,g:Aeromonas
ZOTU_99	k:Bacteria,p:Proteobacteria,c:Gammaproteobacteria,o:Pseudomonadales,f:Moraxellaceae,g:Acinetobacter
ZOTU_100	k:Bacteria,p:Fusobacteriota,c:Fusobacteriia,o:Fusobacteriales,f:Fusobacteriaceae,g:Cetobacterium
ZOTU_101	k:Bacteria,p:Proteobacteria,c:Gammaproteobacteria,o:Pseudomonadales,f:Moraxellaceae,g:Acinetobacter
ZOTU_102	k:Bacteria,p:Proteobacteria,c:Alphaproteobacteria,o:Rhizobiales,f:Rhizobiales_Incertae_Sedis,g:Rhizobiales_Incertae_Sedis_uncultured
ZOTU_103	k:Bacteria,p:Proteobacteria,c:Alphaproteobacteria,o:Rhizobiales,f:Hyphomicrobiaceae,g:Hyphomicrobium
ZOTU_104	k:Bacteria,p:Proteobacteria,c:Gammaproteobacteria,o:Pseudomonadales,f:Moraxellaceae,g:Acinetobacter
ZOTU_105	k:Bacteria,p:Firmicutes,c:Bacilli,o:Mycoplasmatales,f:Mycoplasmataceae,g:Mycoplasma
ZOTU_106	k:Bacteria,p:Proteobacteria,c:Alphaproteobacteria,o:Rhizobiales
ZOTU_107	k:Bacteria,p:Proteobacteria,c:Alphaproteobacteria,o:Rhodobacterales,f:Rhodobacteraceae,g:Rhodobacter
ZOTU_108	k:Bacteria,p:Planctomycetota,c:Planctomycetes,o:Isosphaerales,f:Isosphaeraceae,g:Tundrisphaera
ZOTU_109	k:Bacteria
ZOTU_110	k:Bacteria,p:Proteobacteria,c:Alphaproteobacteria,o:Acetobacterales,f:Acetobacteraceae
ZOTU_111	k:Bacteria,p:Proteobacteria,c:Gammaproteobacteria,o:Burkholderiales,f:Comamonadaceae,g:Hydrogenophaga
ZOTU_112	k:Bacteria,p:Proteobacteria,c:Alphaproteobacteria,o:Rhizobiales,f:Beijerinckiaceae
ZOTU_113	k:Bacteria,p:Firmicutes,c:Bacilli,o:Mycoplasmatales,f:Mycoplasmataceae,g:Mycoplasma
ZOTU_115	k:Bacteria,p:Bacteroidota,c:Chlorobia,o:Chlorobiales,f:Chlorobiaceae,g:Chlorobium
ZOTU_116	k:Bacteria,p:Fusobacteriota,c:Fusobacteriia,o:Fusobacteriales,f:Fusobacteriaceae,g:Cetobacterium
ZOTU_117	k:Bacteria,p:Proteobacteria,c:Gammaproteobacteria,o:Pseudomonadales,f:Moraxellaceae,g:Acinetobacter
ZOTU_118	k:Bacteria,p:Proteobacteria,c:Alphaproteobacteria,o:Rhizobiales,f:Rhizobiales_Incertae_Sedis,g:Rhizobiales_Incertae_Sedis_uncultured
ZOTU_119	k:Bacteria,p:Bacteroidota,c:Bacteroidia,o:Bacteroidales,f:Bacteroidaceae,g:Bacteroides
ZOTU_121	k:Bacteria,p:Proteobacteria,c:Alphaproteobacteria,o:Rhizobiales,f:Rhizobiales_Incertae_Sedis,g:Rhizobiales_Incertae_Sedis_uncultured
ZOTU_122	k:Bacteria,p:Fusobacteriota,c:Fusobacteriia,o:Fusobacteriales,f:Fusobacteriaceae,g:Cetobacterium
ZOTU_123	k:Bacteria,p:Firmicutes,c:Clostridia,o:Peptostreptococcales-Tissierellales,f:Peptostreptococcaceae,g:Proteocatella
ZOTU_124	k:Bacteria,p:Proteobacteria,c:Alphaproteobacteria,o:Rhizobiales,f:Rhizobiales_Incertae_Sedis,g:Rhizobiales_Incertae_Sedis_uncultured
ZOTU_125	k:Bacteria,p:Actinobacteriota,c:Thermoleophilia,o:Gaiellales,f:Gaiellales_uncultured
ZOTU_126	k:Bacteria,p:Proteobacteria,c:Gammaproteobacteria,o:Pseudomonadales,f:Moraxellaceae,g:Acinetobacter
ZOTU_127	k:Bacteria,p:Proteobacteria,c:Gammaproteobacteria,o:Burkholderiales,f:Rhodocyclaceae
ZOTU_128	k:Bacteria,p:Proteobacteria,c:Gammaproteobacteria,o:Burkholderiales,f:Rhodocyclaceae,g:Dechloromonas
ZOTU_129	k:Bacteria
ZOTU_130	k:Bacteria,p:Proteobacteria,c:Alphaproteobacteria,o:Rhodobacterales,f:Rhodobacteraceae
ZOTU_131	k:Bacteria
ZOTU_132	k:Bacteria,p:Proteobacteria,c:Gammaproteobacteria,o:Aeromonadales,f:Aeromonadaceae,g:Aeromonas
ZOTU_134	k:Bacteria,p:Bacteroidota,c:Bacteroidia
ZOTU_135	k:Bacteria
ZOTU_136	k:Bacteria,p:Proteobacteria,c:Alphaproteobacteria,o:Sphingomonadales,f:Sphingomonadaceae,g:Sphingobium
ZOTU_137	k:Bacteria,p:Proteobacteria,c:Alphaproteobacteria,o:Rhizobiales
ZOTU_138	k:Bacteria,p:Bacteroidota,c:Bacteroidia,o:Bacteroidales,f:Bacteroidaceae,g:Bacteroides
ZOTU_139	k:Bacteria,p:Verrucomicrobiota,c:Verrucomicrobiae,o:Verrucomicrobiales,f:Rubritaleaceae,g:Luteolibacter
ZOTU_140	k:Bacteria,p:Proteobacteria,c:Gammaproteobacteria,o:Burkholderiales,f:Comamonadaceae,g:Sphaerotilus
ZOTU_141	k:Bacteria,p:Proteobacteria,c:Alphaproteobacteria,o:Rhizobiales,f:Rhizobiaceae,g:Rhizobiaceae_uncultured
ZOTU_142	k:Bacteria,p:Proteobacteria,c:Gammaproteobacteria,o:Xanthomonadales,f:Rhodanobacteraceae,g:Aquimonas
ZOTU_144	k:Bacteria,p:Bacteroidota,c:Bacteroidia,o:Flavobacteriales,f:Weeksellaceae,g:Chryseobacterium
ZOTU_145	k:Bacteria,p:Chloroflexi,c:Chloroflexia,o:Thermomicrobiales,f:JG30-KF-CM45
ZOTU_146	k:Bacteria,p:Proteobacteria,c:Alphaproteobacteria,o:Rhizobiales,f:Rhizobiales_Incertae_Sedis,g:Phreatobacter
ZOTU_147	k:Bacteria,p:Proteobacteria,c:Gammaproteobacteria
ZOTU_148	k:Bacteria,p:Actinobacteriota,c:Actinobacteria,o:Bifidobacteriales,f:Bifidobacteriaceae,g:Bifidobacterium
ZOTU_149	k:Bacteria,p:Proteobacteria,c:Gammaproteobacteria,o:Burkholderiales,f:Comamonadaceae
ZOTU_150	k:Bacteria,p:Proteobacteria,c:Alphaproteobacteria,o:Rhizobiales,f:Beijerinckiaceae,g:FukuN57
ZOTU_152	k:Bacteria,p:Proteobacteria,c:Gammaproteobacteria,o:Enterobacterales,f:Enterobacteriaceae,g:Escherichia-Shigella
ZOTU_153	k:Bacteria,p:Proteobacteria,c:Gammaproteobacteria,o:Enterobacterales,f:Enterobacteriaceae,g:Escherichia-Shigella
ZOTU_154	k:Bacteria,p:Proteobacteria,c:Alphaproteobacteria,o:Acetobacterales,f:Acetobacteraceae,g:Roseomonas
ZOTU_156	k:Bacteria,p:Nitrospirota,c:Nitrospiria,o:Nitrospirales,f:Nitrospiraceae,g:Nitrospira
ZOTU_157	k:Bacteria,p:Proteobacteria,c:Gammaproteobacteria,o:Pseudomonadales,f:Moraxellaceae,g:Acinetobacter
ZOTU_159	k:Bacteria,p:Proteobacteria,c:Gammaproteobacteria,o:Pseudomonadales,f:Moraxellaceae,g:Acinetobacter
ZOTU_160	k:Bacteria,p:Bacteroidota,c:Bacteroidia,o:Bacteroidales,f:Bacteroidaceae,g:Bacteroides
ZOTU_161	k:Bacteria,p:Bacteroidota,c:Chlorobia,o:Chlorobiales,f:Chlorobiaceae,g:Chlorobium
ZOTU_162	k:Bacteria
ZOTU_163	k:Bacteria,p:Proteobacteria,c:Gammaproteobacteria,o:Burkholderiales,f:Rhodocyclaceae
ZOTU_164	k:Bacteria,p:Proteobacteria,c:Alphaproteobacteria,o:Sphingomonadales,f:Sphingomonadaceae,g:Altererythrobacter
ZOTU_165	k:Bacteria,p:Spirochaetota,c:Spirochaetia,o:Spirochaetales
ZOTU_166	k:Bacteria,p:Verrucomicrobiota,c:Verrucomicrobiae,o:Verrucomicrobiales,f:Rubritaleaceae,g:Luteolibacter
ZOTU_167	k:Bacteria,p:Fusobacteriota,c:Fusobacteriia,o:Fusobacteriales,f:Fusobacteriaceae,g:Cetobacterium
ZOTU_168	k:Bacteria,p:Proteobacteria,c:Gammaproteobacteria,o:Competibacterales,f:Competibacteraceae,g:Candidatus_Competibacter
ZOTU_170	k:Bacteria,p:Proteobacteria,c:Gammaproteobacteria,o:Burkholderiales,f:Comamonadaceae,g:Comamonas
ZOTU_171	k:Bacteria,p:Proteobacteria,c:Alphaproteobacteria,o:Rhizobiales,f:Rhizobiaceae
ZOTU_172	k:Bacteria,p:Spirochaetota,c:Spirochaetia
ZOTU_173	k:Bacteria,p:Proteobacteria,c:Alphaproteobacteria,o:Reyranellales,f:Reyranellaceae,g:Reyranella
ZOTU_175	k:Bacteria,p:Proteobacteria,c:Gammaproteobacteria,o:Burkholderiales,f:Burkholderiaceae,g:Cupriavidus
ZOTU_176	k:Bacteria,p:Bacteroidota,c:Chlorobia,o:Chlorobiales,f:Chlorobiaceae,g:Chlorobaculum
ZOTU_177	k:Bacteria,p:Firmicutes,c:Bacilli,o:Mycoplasmatales
ZOTU_178	k:Bacteria,p:Proteobacteria,c:Alphaproteobacteria,o:Paracaedibacterales,f:Paracaedibacteraceae
ZOTU_179	k:Bacteria,p:Firmicutes,c:Bacilli,o:Lactobacillales,f:Streptococcaceae,g:Streptococcus
ZOTU_181	k:Bacteria,p:Proteobacteria,c:Gammaproteobacteria,o:Burkholderiales,f:Sutterellaceae,g:Sutterellaceae_uncultured
ZOTU_183	k:Bacteria,p:Bacteroidota,c:Bacteroidia,o:Flavobacteriales,f:Weeksellaceae,g:Chryseobacterium
ZOTU_184	k:Bacteria,p:Firmicutes,c:Clostridia,o:Clostridiales,f:Clostridiaceae,g:Clostridium_sensu_stricto_1
ZOTU_185	k:Bacteria,p:Firmicutes,c:Bacilli,o:Mycoplasmatales,f:Mycoplasmataceae,g:Mycoplasma
ZOTU_187	k:Bacteria,p:Proteobacteria,c:Gammaproteobacteria,o:Pseudomonadales,f:Pseudomonadaceae,g:Pseudomonas
ZOTU_188	k:Bacteria,p:Proteobacteria,c:Alphaproteobacteria,o:Rhodobacterales,f:Rhodobacteraceae
ZOTU_189	k:Bacteria,p:Bacteroidota,c:Bacteroidia
ZOTU_190	k:Bacteria,p:Proteobacteria,c:Alphaproteobacteria,o:Rhizobiales,f:Rhizobiales_Incertae_Sedis,g:Rhizobiales_Incertae_Sedis_uncultured
ZOTU_191	k:Bacteria
ZOTU_192	k:Bacteria,p:Actinobacteriota,c:Actinobacteria,o:Propionibacteriales,f:Nocardioidaceae,g:Nocardioides
ZOTU_193	k:Bacteria,p:Dependentiae,c:Babeliae,o:Babeliales
ZOTU_194	k:Bacteria,p:Proteobacteria,c:Alphaproteobacteria,o:Sphingomonadales,f:Sphingomonadaceae,g:Sphingobium
ZOTU_196	k:Bacteria,p:Nitrospirota,c:Nitrospiria,o:Nitrospirales,f:Nitrospiraceae,g:Nitrospira
ZOTU_197	k:Bacteria,p:Proteobacteria,c:Gammaproteobacteria,o:Pseudomonadales,f:Moraxellaceae,g:Acinetobacter
ZOTU_198	k:Bacteria,p:Proteobacteria,c:Alphaproteobacteria,o:Rhizobiales,f:Rhizobiales_Incertae_Sedis,g:Rhizobiales_Incertae_Sedis_uncultured
ZOTU_199	k:Bacteria,p:Proteobacteria,c:Alphaproteobacteria,o:Rhodobacterales,f:Rhodobacteraceae,g:Paracoccus
ZOTU_200	k:Bacteria,p:Firmicutes,c:Bacilli,o:Erysipelotrichales,f:Erysipelotrichaceae,g:Dielma
ZOTU_201	k:Bacteria,p:Proteobacteria,c:Gammaproteobacteria,o:Burkholderiales,f:Comamonadaceae,g:Sphaerotilus
ZOTU_202	k:Bacteria,p:Proteobacteria,c:Gammaproteobacteria,o:Pseudomonadales,f:Pseudomonadaceae,g:Pseudomonas
ZOTU_203	k:Bacteria,p:Proteobacteria,c:Alphaproteobacteria,o:Rhizobiales,f:Rhizobiaceae
ZOTU_204	k:Bacteria,p:Proteobacteria,c:Alphaproteobacteria,o:Rhizobiales,f:Devosiaceae
ZOTU_205	k:Bacteria,p:Actinobacteriota,c:Actinobacteria,o:Propionibacteriales,f:Propionibacteriaceae,g:Cutibacterium
ZOTU_206	k:Bacteria,p:Proteobacteria,c:Alphaproteobacteria,o:Rhizobiales,f:Hyphomicrobiaceae,g:Hyphomicrobium
ZOTU_207	k:Bacteria,p:Proteobacteria,c:Gammaproteobacteria,o:Legionellales,f:Legionellaceae,g:Legionella
ZOTU_208	k:Bacteria,p:Proteobacteria,c:Alphaproteobacteria,o:Rickettsiales
ZOTU_209	k:Bacteria,p:Patescibacteria,c:Saccharimonadia,o:Saccharimonadales,f:Saccharimonadaceae,g:TM7a
ZOTU_210	k:Bacteria,p:Deinococcota,c:Deinococci,o:Deinococcales,f:Deinococcaceae,g:Deinococcus
ZOTU_211	k:Bacteria,p:Proteobacteria,c:Gammaproteobacteria,o:Aeromonadales,f:Aeromonadaceae,g:Aeromonas
ZOTU_213	k:Bacteria,p:Chloroflexi,c:Anaerolineae,o:SBR1031,f:A4b
ZOTU_214	k:Bacteria,p:Proteobacteria,c:Alphaproteobacteria,o:Rhizobiales,f:Hyphomicrobiaceae,g:Hyphomicrobium
ZOTU_215	k:Bacteria
ZOTU_216	k:Bacteria
ZOTU_218	k:Bacteria,p:Proteobacteria,c:Gammaproteobacteria,o:Pseudomonadales,f:Moraxellaceae,g:Acinetobacter
ZOTU_219	k:Bacteria,p:Firmicutes,o:DTU014
ZOTU_220	k:Bacteria,p:Proteobacteria,c:Gammaproteobacteria,o:Enterobacterales,f:Enterobacteriaceae,g:Citrobacter
ZOTU_221	k:Bacteria,p:Proteobacteria,c:Gammaproteobacteria,o:Xanthomonadales,f:Xanthomonadaceae,g:Lysobacter
ZOTU_222	k:Bacteria
ZOTU_223	k:Bacteria
ZOTU_224	k:Bacteria,p:Actinobacteriota,c:Actinobacteria,o:Bifidobacteriales,f:Bifidobacteriaceae,g:Bifidobacterium
ZOTU_225	k:Bacteria,p:Proteobacteria,c:Alphaproteobacteria,o:Rhizobiales,f:Rhizobiales_Incertae_Sedis,g:Rhizobiales_Incertae_Sedis_uncultured
ZOTU_226	k:Bacteria,p:Bacteroidota,c:Bacteroidia,o:Chitinophagales,f:Chitinophagaceae,g:Flavihumibacter
ZOTU_229	k:Bacteria,p:Proteobacteria,c:Alphaproteobacteria,o:Rhizobiales,f:Rhizobiaceae,g:Allorhizobium-Neorhizobium-Pararhizobium-Rhizobium
ZOTU_230	k:Bacteria
ZOTU_231	k:Bacteria
ZOTU_232	k:Bacteria,p:Proteobacteria,c:Alphaproteobacteria,o:Rhizobiales,f:Rhizobiales_Incertae_Sedis,g:Rhizobiales_Incertae_Sedis_uncultured
ZOTU_233	k:Bacteria,p:Proteobacteria,c:Gammaproteobacteria,o:Burkholderiales,f:Comamonadaceae
ZOTU_234	k:Bacteria,p:Proteobacteria,c:Alphaproteobacteria,o:Rickettsiales,f:Rickettsiaceae,g:Candidatus_Megaira
ZOTU_235	k:Bacteria
ZOTU_236	k:Bacteria,p:Proteobacteria
ZOTU_237	k:Bacteria,p:Proteobacteria,c:Gammaproteobacteria,o:Burkholderiales,f:Comamonadaceae,g:Acidovorax
ZOTU_238	k:Bacteria,p:Proteobacteria,c:Gammaproteobacteria,o:Pseudomonadales,f:Pseudomonadaceae,g:Pseudomonas
ZOTU_239	k:Bacteria,p:Proteobacteria,c:Alphaproteobacteria,o:Rhizobiales,f:Rhizobiales_Incertae_Sedis,g:Rhizobiales_Incertae_Sedis_uncultured
ZOTU_240	k:Bacteria,p:Deinococcota,c:Deinococci,o:Thermales,f:Thermaceae,g:Meiothermus
ZOTU_241	k:Bacteria,p:Proteobacteria,c:Gammaproteobacteria,o:Steroidobacterales,f:Steroidobacteraceae,g:Steroidobacteraceae_uncultured
ZOTU_242	k:Bacteria,p:Proteobacteria,c:Gammaproteobacteria,o:Pseudomonadales,f:Pseudomonadaceae,g:Pseudomonas
ZOTU_243	k:Bacteria,p:Proteobacteria,c:Gammaproteobacteria,o:Pseudomonadales,f:Moraxellaceae,g:Acinetobacter
ZOTU_244	k:Bacteria
ZOTU_245	k:Bacteria,p:Armatimonadota,c:Fimbriimonadia,o:Fimbriimonadales,f:Fimbriimonadaceae
ZOTU_246	k:Bacteria,p:Fusobacteriota,c:Fusobacteriia,o:Fusobacteriales,f:Fusobacteriaceae,g:Cetobacterium
ZOTU_247	k:Bacteria
ZOTU_248	k:Bacteria,p:Proteobacteria,c:Alphaproteobacteria,o:Rhizobiales,f:Rhizobiales_Incertae_Sedis,g:Rhizobiales_Incertae_Sedis_uncultured
ZOTU_249	k:Bacteria
ZOTU_251	k:Bacteria,p:Proteobacteria,c:Alphaproteobacteria,o:Rhizobiales,f:Rhizobiaceae,g:Rhizobiaceae_uncultured
ZOTU_252	k:Bacteria,p:Proteobacteria,c:Alphaproteobacteria,o:Sphingomonadales,f:Sphingomonadaceae,g:Sphingobium
ZOTU_253	k:Bacteria,p:Proteobacteria,c:Alphaproteobacteria,o:Sphingomonadales,f:Sphingomonadaceae
ZOTU_254	k:Bacteria,p:Proteobacteria,c:Alphaproteobacteria,o:Rhizobiales,f:Beijerinckiaceae
ZOTU_256	k:Bacteria,p:Proteobacteria,c:Gammaproteobacteria,o:Burkholderiales,f:Rhodocyclaceae
ZOTU_257	k:Bacteria,p:Bacteroidota,c:Bacteroidia,o:Chitinophagales,f:Chitinophagaceae,g:Dinghuibacter
ZOTU_258	k:Bacteria,p:Proteobacteria,c:Gammaproteobacteria,o:Burkholderiales,f:Burkholderiaceae,g:Ralstonia
ZOTU_259	k:Bacteria,p:Proteobacteria,c:Alphaproteobacteria,o:Rhizobiales,f:Rhizobiales_Incertae_Sedis,g:Rhizobiales_Incertae_Sedis_uncultured
ZOTU_260	k:Bacteria,p:Firmicutes,c:Bacilli,o:Brevibacillales,f:Brevibacillaceae,g:Brevibacillus
ZOTU_261	k:Bacteria,p:Proteobacteria,c:Gammaproteobacteria,o:Burkholderiales,f:B1-7BS
ZOTU_262	k:Bacteria,p:Proteobacteria,c:Gammaproteobacteria,o:Burkholderiales,f:Sutterellaceae,g:Sutterellaceae_uncultured
ZOTU_263	k:Bacteria
ZOTU_264	Unclassified
ZOTU_265	k:Bacteria,p:Proteobacteria,c:Gammaproteobacteria,o:Pseudomonadales,f:Moraxellaceae,g:Acinetobacter
ZOTU_266	k:Bacteria,p:Proteobacteria,c:Alphaproteobacteria,o:Rhizobiales,f:Rhizobiales_Incertae_Sedis,g:Phreatobacter
ZOTU_267	k:Bacteria,p:Firmicutes,c:Bacilli,o:Erysipelotrichales,f:Erysipelotrichaceae,g:[Anaerorhabdus]_furcosa_group
ZOTU_268	k:Bacteria,p:Proteobacteria,c:Alphaproteobacteria,o:Rhodobacterales,f:Rhodobacteraceae
ZOTU_269	k:Bacteria,p:Firmicutes,c:Clostridia,o:Clostridiales,f:Clostridiaceae,g:Clostridium_sensu_stricto_1
ZOTU_270	k:Bacteria,p:Proteobacteria,c:Alphaproteobacteria,o:Rhizobiales,f:Rhizobiales_Incertae_Sedis,g:Phreatobacter
ZOTU_271	k:Bacteria,p:Proteobacteria,c:Gammaproteobacteria,o:Burkholderiales,f:SC-I-84
ZOTU_272	k:Bacteria,p:Bacteroidota,c:Bacteroidia
ZOTU_274	k:Bacteria,p:Proteobacteria,c:Gammaproteobacteria,o:Burkholderiales
ZOTU_275	k:Bacteria,p:Proteobacteria,c:Alphaproteobacteria,o:Rhizobiales,f:Rhizobiales_Incertae_Sedis,g:Rhizobiales_Incertae_Sedis_uncultured
ZOTU_277	k:Bacteria,p:Proteobacteria,c:Gammaproteobacteria,o:Burkholderiales,f:Comamonadaceae
ZOTU_278	k:Bacteria,p:Actinobacteriota,c:Actinobacteria,o:Micrococcales,f:Micrococcaceae,g:Kocuria
ZOTU_280	k:Bacteria
ZOTU_282	k:Bacteria,p:Proteobacteria,c:Gammaproteobacteria,o:Pseudomonadales,f:Moraxellaceae,g:Enhydrobacter
ZOTU_285	k:Bacteria,p:Bacteroidota,c:Bacteroidia
ZOTU_286	k:Bacteria,p:Firmicutes,c:Bacilli,o:Bacillales,f:Bacillaceae,g:Bacillus
ZOTU_287	k:Bacteria,p:Firmicutes,c:Clostridia,o:Clostridiales,f:Clostridiaceae,g:Clostridium_sensu_stricto_1
ZOTU_288	k:Bacteria,p:Proteobacteria,c:Alphaproteobacteria,o:Rhizobiales,f:Hyphomicrobiaceae,g:Hyphomicrobium
ZOTU_291	k:Bacteria,p:Armatimonadota,c:Fimbriimonadia,o:Fimbriimonadales,f:Fimbriimonadaceae
ZOTU_292	k:Bacteria
ZOTU_294	k:Bacteria,p:Proteobacteria,c:Gammaproteobacteria,o:Pseudomonadales,f:Moraxellaceae,g:Acinetobacter
ZOTU_295	k:Bacteria,p:Proteobacteria,c:Alphaproteobacteria,o:Rhizobiales,f:Rhizobiales_Incertae_Sedis,g:Rhizobiales_Incertae_Sedis_uncultured
ZOTU_296	k:Bacteria,p:Proteobacteria,c:Gammaproteobacteria,o:Pseudomonadales,f:Pseudomonadaceae,g:Pseudomonas
ZOTU_297	k:Bacteria,p:Firmicutes,c:Bacilli,o:Erysipelotrichales,f:Erysipelotrichaceae,g:[Anaerorhabdus]_furcosa_group
ZOTU_298	k:Bacteria,p:Proteobacteria,c:Alphaproteobacteria,o:Rhizobiales,f:Hyphomicrobiaceae,g:Hyphomicrobiaceae_uncultured
ZOTU_299	k:Bacteria,p:Proteobacteria,c:Alphaproteobacteria,o:Rhodobacterales,f:Rhodobacteraceae,g:Pseudorhodobacter
ZOTU_300	k:Bacteria,p:Proteobacteria,c:Alphaproteobacteria,o:Rhizobiales,f:Hyphomicrobiaceae,g:Hyphomicrobium
ZOTU_301	k:Bacteria,p:Firmicutes,o:DTU014
ZOTU_302	k:Bacteria,p:Bacteroidota,c:Bacteroidia
ZOTU_303	k:Bacteria,p:Proteobacteria,c:Gammaproteobacteria,o:Burkholderiales,f:Comamonadaceae,g:Hydrogenophaga
ZOTU_304	k:Bacteria
ZOTU_305	k:Bacteria
ZOTU_306	k:Bacteria,p:Proteobacteria,c:Gammaproteobacteria,o:Pseudomonadales,f:Moraxellaceae,g:Acinetobacter
ZOTU_307	k:Bacteria,p:Proteobacteria,c:Alphaproteobacteria,o:Rhizobiales
ZOTU_308	k:Bacteria,p:Proteobacteria,c:Gammaproteobacteria,o:Steroidobacterales,f:Steroidobacteraceae,g:Steroidobacteraceae_uncultured
ZOTU_309	k:Bacteria,p:Proteobacteria,c:Alphaproteobacteria,o:Rhizobiales,f:Hyphomicrobiaceae,g:Hyphomicrobium
ZOTU_310	k:Bacteria,p:Patescibacteria,c:Parcubacteria
ZOTU_311	k:Bacteria
ZOTU_312	k:Bacteria,p:Proteobacteria,c:Alphaproteobacteria,o:Rhizobiales,f:Rhizobiaceae
ZOTU_313	k:Bacteria,p:Proteobacteria,c:Gammaproteobacteria,o:Pseudomonadales,f:Moraxellaceae,g:Acinetobacter
ZOTU_314	k:Bacteria,p:Proteobacteria,c:Gammaproteobacteria,o:Burkholderiales,f:Rhodocyclaceae
ZOTU_315	k:Bacteria,p:Actinobacteriota,c:Actinobacteria,o:Corynebacteriales,f:Nocardiaceae,g:Gordonia
ZOTU_317	k:Bacteria,p:Proteobacteria,c:Alphaproteobacteria,o:Rhizobiales,f:Rhizobiaceae,g:Rhizobiaceae_uncultured
ZOTU_318	k:Bacteria,p:Proteobacteria,c:Alphaproteobacteria,o:Rhodobacterales,f:Rhodobacteraceae,g:Rhodobacter
ZOTU_320	k:Bacteria,p:Proteobacteria,c:Alphaproteobacteria,o:Rhizobiales,f:Rhizobiales_Incertae_Sedis,g:Rhizobiales_Incertae_Sedis_uncultured
ZOTU_321	k:Bacteria,p:Proteobacteria,c:Alphaproteobacteria,o:Rhizobiales,f:Hyphomicrobiaceae,g:Hyphomicrobium
ZOTU_322	k:Bacteria,p:Proteobacteria,c:Gammaproteobacteria,o:Pseudomonadales,f:Moraxellaceae,g:Acinetobacter
ZOTU_324	k:Bacteria,p:Proteobacteria,c:Gammaproteobacteria,o:Methylococcales,f:Methylomonadaceae
ZOTU_325	k:Bacteria,p:Proteobacteria,c:Gammaproteobacteria,o:Aeromonadales,f:Aeromonadaceae,g:Aeromonas
ZOTU_326	k:Bacteria,p:Proteobacteria,c:Alphaproteobacteria,o:Rhizobiales
ZOTU_327	k:Bacteria,p:Proteobacteria,c:Alphaproteobacteria,o:Caulobacterales,f:Caulobacteraceae,g:Caulobacter
ZOTU_328	k:Bacteria,p:Bacteroidota,c:Bacteroidia,o:Chitinophagales,f:Chitinophagaceae
ZOTU_329	k:Bacteria,p:Verrucomicrobiota,c:Verrucomicrobiae,o:Verrucomicrobiales,f:Akkermansiaceae,g:Akkermansia
ZOTU_330	k:Bacteria,p:Actinobacteriota,c:Actinobacteria,o:Propionibacteriales,f:Nocardioidaceae,g:Nocardioides
ZOTU_331	k:Bacteria,p:Proteobacteria,c:Alphaproteobacteria,o:Rhodobacterales,f:Rhodobacteraceae,g:Rhodobacter
ZOTU_332	Unclassified
ZOTU_333	k:Bacteria,p:Proteobacteria,c:Alphaproteobacteria,o:Rhizobiales,f:Hyphomicrobiaceae,g:Hyphomicrobium
ZOTU_334	k:Bacteria,p:Proteobacteria,c:Gammaproteobacteria,o:Burkholderiales,f:Comamonadaceae
ZOTU_335	k:Bacteria,p:Bacteroidota,c:Bacteroidia,o:Chitinophagales,f:Chitinophagaceae,g:Lacibacter
ZOTU_336	k:Bacteria,p:Proteobacteria,c:Alphaproteobacteria,o:Rhizobiales,f:Hyphomicrobiaceae,g:Hyphomicrobium
ZOTU_337	k:Bacteria,p:Proteobacteria,c:Alphaproteobacteria,o:Rhizobiales,f:Rhizobiales_Incertae_Sedis,g:Rhizobiales_Incertae_Sedis_uncultured
ZOTU_338	k:Bacteria
ZOTU_340	k:Bacteria,p:Gemmatimonadota,c:Gemmatimonadetes,o:Gemmatimonadales,f:Gemmatimonadaceae,g:Roseisolibacter
ZOTU_341	k:Bacteria,p:Proteobacteria,c:Gammaproteobacteria,o:Xanthomonadales,f:Xanthomonadaceae,g:Thermomonas
ZOTU_342	k:Bacteria,p:Firmicutes,c:Bacilli,o:Erysipelotrichales,f:Erysipelotrichaceae,g:Dielma
ZOTU_343	k:Bacteria,p:Proteobacteria,c:Gammaproteobacteria,o:Burkholderiales,f:Comamonadaceae,g:Hydrogenophaga
ZOTU_344	k:Bacteria,p:Proteobacteria,c:Alphaproteobacteria,o:Rhizobiales,f:Hyphomicrobiaceae
ZOTU_345	k:Bacteria,p:Proteobacteria,c:Alphaproteobacteria,o:Rhizobiales,f:Hyphomicrobiaceae,g:Hyphomicrobium
ZOTU_346	k:Bacteria,p:Proteobacteria,c:Alphaproteobacteria,o:Rhizobiales,f:Rhizobiales_Incertae_Sedis,g:Phreatobacter
ZOTU_347	k:Bacteria,p:Proteobacteria,c:Alphaproteobacteria,o:Rhodobacterales,f:Rhodobacteraceae
ZOTU_348	k:Bacteria
ZOTU_349	k:Bacteria,p:Proteobacteria,c:Alphaproteobacteria,o:Rhizobiales,f:Rhizobiales_Incertae_Sedis,g:Phreatobacter
ZOTU_350	k:Bacteria,p:Proteobacteria,c:Gammaproteobacteria,o:Xanthomonadales,f:Xanthomonadaceae,g:Stenotrophomonas
ZOTU_351	k:Bacteria,p:Proteobacteria,c:Gammaproteobacteria,o:Burkholderiales,f:Sutterellaceae,g:Sutterellaceae_uncultured
ZOTU_352	k:Bacteria,p:Deinococcota,c:Deinococci,o:Deinococcales,f:Trueperaceae,g:Truepera
ZOTU_353	k:Bacteria,p:Proteobacteria,c:Gammaproteobacteria,o:Burkholderiales,f:SC-I-84
ZOTU_354	k:Bacteria,p:Proteobacteria,c:Gammaproteobacteria,o:Pseudomonadales,f:Moraxellaceae,g:Acinetobacter
ZOTU_355	k:Bacteria,p:Proteobacteria,c:Alphaproteobacteria,o:Rhizobiales,f:Rhizobiales_Incertae_Sedis,g:Phreatobacter
ZOTU_356	k:Bacteria,p:Proteobacteria,c:Gammaproteobacteria,o:Pseudomonadales,f:Moraxellaceae,g:Acinetobacter
ZOTU_357	k:Bacteria,p:Actinobacteriota,c:Actinobacteria,o:Kineosporiales,f:Kineosporiaceae,g:Quadrisphaera
ZOTU_358	k:Bacteria,p:Proteobacteria,c:Alphaproteobacteria,o:Rhizobiales,f:Rhizobiaceae,g:Rhizobiaceae_uncultured
ZOTU_359	k:Bacteria,p:Proteobacteria,c:Gammaproteobacteria,o:Burkholderiales,f:Comamonadaceae,g:Delftia
ZOTU_360	k:Bacteria,p:Proteobacteria,c:Gammaproteobacteria,o:Burkholderiales,f:Rhodocyclaceae,g:Rhodocyclaceae_uncultured
ZOTU_361	k:Bacteria,p:Bacteroidota,c:Bacteroidia
ZOTU_362	k:Bacteria,p:Firmicutes,c:Clostridia,o:Peptostreptococcales-Tissierellales,f:Peptostreptococcaceae,g:Romboutsia
ZOTU_363	k:Bacteria,p:Actinobacteriota,c:Actinobacteria,o:Pseudonocardiales,f:Pseudonocardiaceae,g:Pseudonocardia
ZOTU_364	k:Bacteria,p:Actinobacteriota,c:Actinobacteria,o:Corynebacteriales,f:Corynebacteriaceae,g:Corynebacterium
ZOTU_365	k:Bacteria,p:Proteobacteria,c:Gammaproteobacteria,o:Pseudomonadales,f:Moraxellaceae,g:Psychrobacter
ZOTU_366	k:Bacteria,p:Acidobacteriota,c:Blastocatellia,o:Blastocatellales,f:Blastocatellaceae,g:Blastocatella
ZOTU_367	k:Bacteria,p:Proteobacteria,c:Gammaproteobacteria,o:Pseudomonadales,f:Pseudomonadaceae,g:Pseudomonas
ZOTU_369	k:Bacteria,p:Deinococcota,c:Deinococci,o:Thermales,f:Thermaceae,g:Meiothermus
ZOTU_370	k:Bacteria,p:Proteobacteria,c:Gammaproteobacteria,o:Burkholderiales,f:Methylophilaceae
ZOTU_371	k:Bacteria,p:Proteobacteria,c:Gammaproteobacteria,o:Burkholderiales,f:Rhodocyclaceae
ZOTU_372	k:Bacteria,p:Bacteroidota,c:Bacteroidia
ZOTU_373	k:Bacteria,p:Proteobacteria,c:Alphaproteobacteria,o:Rhodobacterales,f:Rhodobacteraceae
ZOTU_374	k:Bacteria,p:Proteobacteria,c:Gammaproteobacteria,o:Pseudomonadales,f:Moraxellaceae,g:Acinetobacter
ZOTU_376	k:Bacteria,p:Proteobacteria,c:Gammaproteobacteria,o:Alteromonadales,f:Shewanellaceae,g:Shewanella
ZOTU_377	k:Bacteria,p:Proteobacteria,c:Gammaproteobacteria,o:Pseudomonadales,f:Moraxellaceae,g:Acinetobacter
ZOTU_378	k:Bacteria,p:Proteobacteria,c:Gammaproteobacteria,o:Pseudomonadales,f:Moraxellaceae,g:Acinetobacter
ZOTU_379	k:Bacteria,p:Proteobacteria,c:Gammaproteobacteria,o:Xanthomonadales,f:Xanthomonadaceae,g:Arenimonas
ZOTU_380	k:Bacteria,p:Proteobacteria,c:Gammaproteobacteria,o:Burkholderiales,f:Comamonadaceae,g:Rhodoferax
ZOTU_381	k:Bacteria,p:Proteobacteria,c:Alphaproteobacteria,o:Rhizobiales,f:Hyphomicrobiaceae,g:Hyphomicrobium
ZOTU_382	k:Bacteria,p:Chloroflexi,c:Anaerolineae,o:SBR1031,f:A4b
ZOTU_383	k:Bacteria,p:Proteobacteria,c:Alphaproteobacteria,o:Rhizobiales,f:Rhizobiales_Incertae_Sedis,g:Rhizobiales_Incertae_Sedis_uncultured
ZOTU_384	k:Bacteria
ZOTU_386	k:Bacteria,p:Proteobacteria,c:Alphaproteobacteria,o:Rhizobiales,f:Rhizobiales_Incertae_Sedis,g:Rhizobiales_Incertae_Sedis_uncultured
ZOTU_387	k:Bacteria,p:Verrucomicrobiota,c:Verrucomicrobiae,o:Verrucomicrobiae_uncultured
ZOTU_388	k:Bacteria,p:Proteobacteria,c:Alphaproteobacteria,o:Rhizobiales,f:Rhizobiaceae,g:Rhizobiaceae_uncultured
ZOTU_389	k:Bacteria,p:Proteobacteria,c:Gammaproteobacteria,o:Burkholderiales,f:Comamonadaceae,g:Delftia
ZOTU_390	k:Bacteria,p:Proteobacteria,c:Alphaproteobacteria,o:Rhodobacterales,f:Rhodobacteraceae
ZOTU_391	k:Bacteria,p:Proteobacteria,c:Alphaproteobacteria,o:Rhizobiales,f:Beijerinckiaceae
ZOTU_392	k:Bacteria,p:Verrucomicrobiota,c:Verrucomicrobiae,o:Verrucomicrobiales,f:Rubritaleaceae,g:Luteolibacter
ZOTU_393	k:Bacteria,p:Bacteroidota,c:Bacteroidia
ZOTU_394	k:Bacteria,p:Proteobacteria,c:Alphaproteobacteria,o:Rhizobiales,f:Xanthobacteraceae,g:Bradyrhizobium
ZOTU_395	k:Bacteria
ZOTU_396	k:Bacteria,p:Proteobacteria,c:Alphaproteobacteria,o:Rhizobiales,f:Rhizobiaceae,g:Shinella
ZOTU_397	k:Bacteria,p:Patescibacteria,c:ABY1
ZOTU_398	k:Bacteria,p:Proteobacteria,c:Alphaproteobacteria,o:Rhodobacterales,f:Rhodobacteraceae
ZOTU_399	k:Bacteria,p:Proteobacteria,c:Alphaproteobacteria,o:Rhizobiales,f:Devosiaceae,g:Devosia
ZOTU_400	k:Bacteria,p:Proteobacteria,c:Alphaproteobacteria,o:Acetobacterales,f:Acetobacteraceae,g:Craurococcus-Caldovatus
ZOTU_401	k:Bacteria,p:Proteobacteria,c:Gammaproteobacteria,o:Burkholderiales
ZOTU_402	k:Bacteria
ZOTU_403	k:Bacteria,p:Proteobacteria,c:Gammaproteobacteria,o:Steroidobacterales,f:Steroidobacteraceae,g:Steroidobacteraceae_uncultured
ZOTU_404	k:Bacteria,p:Proteobacteria,c:Gammaproteobacteria,o:Enterobacterales,f:Morganellaceae,g:Morganella
ZOTU_405	k:Bacteria,p:Proteobacteria,c:Alphaproteobacteria,o:Rhizobiales,f:Hyphomicrobiaceae
ZOTU_406	k:Bacteria,p:Bacteroidota,c:Bacteroidia,o:Flavobacteriales,f:Flavobacteriaceae,g:Flavobacterium
ZOTU_407	k:Bacteria,p:Proteobacteria,c:Gammaproteobacteria,o:Burkholderiales
ZOTU_408	k:Bacteria,p:Actinobacteriota,c:Actinobacteria,o:Propionibacteriales,f:Nocardioidaceae,g:Nocardioides
ZOTU_409	k:Bacteria,p:Proteobacteria,c:Gammaproteobacteria,o:Burkholderiales,f:Comamonadaceae,g:Hydrogenophaga
ZOTU_410	k:Bacteria,p:Actinobacteriota,c:Actinobacteria,o:Micrococcales,f:Micrococcaceae,g:Kocuria
ZOTU_411	k:Bacteria,p:Firmicutes,c:Bacilli,o:Mycoplasmatales,f:Mycoplasmataceae,g:Mycoplasma
ZOTU_412	k:Bacteria,p:Proteobacteria,c:Alphaproteobacteria,o:Rhizobiales,f:C2U
ZOTU_413	k:Bacteria,p:Proteobacteria,c:Gammaproteobacteria,o:Burkholderiales,f:Sutterellaceae,g:Sutterellaceae_uncultured
ZOTU_414	k:Bacteria,p:Chloroflexi,c:Anaerolineae,o:SBR1031,f:A4b
ZOTU_415	k:Bacteria,p:Proteobacteria,c:Gammaproteobacteria,o:Burkholderiales,f:Rhodocyclaceae
ZOTU_416	k:Bacteria
ZOTU_417	k:Bacteria,p:Actinobacteriota,c:Actinobacteria,o:Kineosporiales
ZOTU_418	Unclassified
ZOTU_419	k:Bacteria,p:Proteobacteria,c:Gammaproteobacteria,o:Burkholderiales,f:Comamonadaceae
ZOTU_422	k:Bacteria,p:Proteobacteria,c:Alphaproteobacteria,o:Rhizobiales
ZOTU_423	k:Bacteria,p:Firmicutes,c:Clostridia,o:Oscillospirales,f:[Eubacterium]_coprostanoligenes_group
ZOTU_424	k:Bacteria,p:Proteobacteria,c:Alphaproteobacteria,o:Rhizobiales,f:Hyphomicrobiaceae,g:Hyphomicrobium
ZOTU_426	k:Bacteria,p:Armatimonadota,c:Armatimonadia,o:Armatimonadales
ZOTU_427	k:Bacteria
ZOTU_428	k:Bacteria
ZOTU_429	k:Bacteria,p:Proteobacteria,c:Alphaproteobacteria,o:Rhodobacterales,f:Rhodobacteraceae,g:Rhodobacter
ZOTU_430	k:Bacteria,p:Proteobacteria,c:Alphaproteobacteria,o:Rhodobacterales,f:Rhodobacteraceae
ZOTU_431	k:Bacteria,p:Proteobacteria,c:Gammaproteobacteria,o:Legionellales,f:Legionellaceae,g:Legionella
ZOTU_432	k:Bacteria,p:Proteobacteria,c:Gammaproteobacteria,o:Xanthomonadales,f:Xanthomonadaceae,g:Stenotrophomonas
ZOTU_433	k:Bacteria,p:Proteobacteria,c:Gammaproteobacteria,o:Burkholderiales,f:Comamonadaceae,g:Comamonas
ZOTU_434	k:Bacteria,p:Proteobacteria,c:Alphaproteobacteria,o:Rhizobiales,f:Beijerinckiaceae
ZOTU_435	k:Bacteria,p:Firmicutes,c:TSAC18
ZOTU_436	k:Bacteria,p:Bacteroidota,c:SJA-28
ZOTU_437	k:Bacteria,p:Proteobacteria,c:Gammaproteobacteria,o:Burkholderiales,f:Rhodocyclaceae
ZOTU_438	k:Bacteria,p:Bacteroidota,c:Bacteroidia,o:Bacteroidales,f:Bacteroidaceae,g:Bacteroides
ZOTU_439	k:Bacteria,p:Proteobacteria,c:Alphaproteobacteria,o:Rhizobiales,f:Hyphomicrobiaceae,g:Pedomicrobium
ZOTU_441	k:Bacteria
ZOTU_442	k:Bacteria,p:Firmicutes,c:Bacilli,o:Erysipelotrichales,f:Erysipelotrichaceae,g:Dielma
ZOTU_443	k:Bacteria
ZOTU_444	k:Bacteria,p:Proteobacteria,c:Gammaproteobacteria,o:Alteromonadales,f:Psychromonadaceae,g:Psychromonas
ZOTU_445	k:Bacteria,p:Proteobacteria,c:Alphaproteobacteria,o:Rhizobiales,f:Hyphomicrobiaceae,g:Hyphomicrobium
ZOTU_447	k:Bacteria,p:Verrucomicrobiota,c:Verrucomicrobiae,o:Verrucomicrobiales,f:Rubritaleaceae,g:Luteolibacter
ZOTU_448	k:Bacteria,p:Verrucomicrobiota,c:Verrucomicrobiae,o:Verrucomicrobiales,f:Rubritaleaceae,g:Luteolibacter
ZOTU_449	k:Bacteria,p:Proteobacteria,c:Alphaproteobacteria,o:Rhizobiales
ZOTU_450	k:Bacteria,p:Verrucomicrobiota,c:Verrucomicrobiae,o:Verrucomicrobiales,f:Rubritaleaceae,g:Luteolibacter
ZOTU_451	k:Bacteria,p:Proteobacteria,c:Alphaproteobacteria,o:Rhizobiales,f:Rhizobiales_Incertae_Sedis,g:Rhizobiales_Incertae_Sedis_uncultured
ZOTU_452	k:Bacteria,p:Proteobacteria,c:Gammaproteobacteria,o:Burkholderiales,f:Comamonadaceae,g:Comamonas
ZOTU_453	k:Bacteria,p:Proteobacteria,c:Alphaproteobacteria,o:Rhizobiales
ZOTU_454	k:Bacteria,p:Proteobacteria,c:Alphaproteobacteria,o:Rhizobiales,f:Hyphomicrobiaceae,g:Hyphomicrobium
ZOTU_455	k:Bacteria,p:Acidobacteriota,c:Aminicenantia,o:Aminicenantales
ZOTU_456	k:Bacteria,p:SAR324_clade(Marine_group_B)
ZOTU_457	k:Bacteria,p:Proteobacteria,c:Alphaproteobacteria,o:Rhizobiales,f:Rhizobiaceae
ZOTU_458	k:Bacteria,p:Proteobacteria,c:Alphaproteobacteria,o:Rhizobiales,f:Beijerinckiaceae
ZOTU_459	k:Bacteria,p:Cyanobacteria,c:Cyanobacteriia,o:Cyanobacteriales,f:Microcystaceae,g:Microcystis_PCC-7914
ZOTU_460	k:Bacteria,p:Proteobacteria,c:Alphaproteobacteria,o:Rhodobacterales,f:Rhodobacteraceae
ZOTU_461	k:Bacteria,p:Proteobacteria,c:Gammaproteobacteria,o:Pasteurellales,f:Pasteurellaceae,g:Rodentibacter
ZOTU_462	k:Bacteria
ZOTU_463	k:Bacteria,p:Proteobacteria,c:Gammaproteobacteria,o:Aeromonadales,f:Aeromonadaceae,g:Aeromonas
ZOTU_464	k:Bacteria,p:Proteobacteria,c:Gammaproteobacteria,o:Burkholderiales,f:Comamonadaceae
ZOTU_465	k:Bacteria,p:Actinobacteriota,c:Actinobacteria,o:Kineosporiales,f:Kineosporiaceae,g:Kineosporiaceae_uncultured
ZOTU_466	k:Bacteria,p:Proteobacteria,c:Alphaproteobacteria,o:Rhizobiales,f:Beijerinckiaceae,g:Methylobacterium-Methylorubrum
ZOTU_467	k:Bacteria,p:Acidobacteriota,c:Aminicenantia,o:Aminicenantales
ZOTU_468	k:Bacteria,p:Proteobacteria,c:Alphaproteobacteria,o:Rhizobiales,f:Xanthobacteraceae,g:Rhodopseudomonas
ZOTU_469	k:Bacteria,p:Proteobacteria,c:Gammaproteobacteria,o:Steroidobacterales,f:Steroidobacteraceae,g:Steroidobacteraceae_uncultured
ZOTU_470	k:Bacteria,p:Verrucomicrobiota,c:Verrucomicrobiae,o:Verrucomicrobiales,f:Verrucomicrobiaceae,g:Verrucomicrobiaceae_uncultured
ZOTU_471	k:Bacteria,p:Proteobacteria,c:Alphaproteobacteria,o:Rhodobacterales,f:Rhodobacteraceae,g:Paracoccus
ZOTU_472	k:Bacteria,p:Actinobacteriota,c:Actinobacteria,o:Micrococcales,f:Microbacteriaceae
ZOTU_473	k:Bacteria,p:Proteobacteria,c:Alphaproteobacteria,o:Caulobacterales,f:Caulobacteraceae,g:Brevundimonas
ZOTU_474	k:Bacteria,p:Firmicutes,c:Bacilli,o:Mycoplasmatales,f:Mycoplasmataceae,g:Mycoplasma
ZOTU_475	k:Bacteria
ZOTU_476	k:Bacteria,p:Patescibacteria,c:Saccharimonadia,o:Saccharimonadales
ZOTU_477	k:Bacteria,p:Proteobacteria,c:Alphaproteobacteria,o:Rhizobiales,f:Hyphomicrobiaceae,g:Hyphomicrobium
ZOTU_478	k:Bacteria,p:Proteobacteria,c:Alphaproteobacteria,o:Rhodobacterales,f:Rhodobacteraceae,g:Paracoccus
ZOTU_479	k:Bacteria,p:Bacteroidota,c:Bacteroidia,o:Flavobacteriales,f:Weeksellaceae,g:Cloacibacterium
ZOTU_481	k:Bacteria,p:Proteobacteria,c:Gammaproteobacteria,o:Pseudomonadales,f:Pseudomonadaceae,g:Pseudomonas
ZOTU_482	k:Bacteria,p:Proteobacteria,c:Gammaproteobacteria,o:Pseudomonadales,f:Pseudomonadaceae,g:Pseudomonas
ZOTU_483	k:Bacteria,p:Proteobacteria,c:Alphaproteobacteria,o:Rhizobiales,f:Beijerinckiaceae
ZOTU_484	k:Bacteria,p:Firmicutes,c:Bacilli,o:Staphylococcales,f:Staphylococcaceae,g:Staphylococcus
ZOTU_485	k:Bacteria,p:Proteobacteria,c:Alphaproteobacteria,o:Rhizobiales,f:Pleomorphomonadaceae,g:Prosthecomicrobium
ZOTU_486	k:Bacteria,p:Proteobacteria,c:Gammaproteobacteria,o:Burkholderiales,f:Sutterellaceae,g:Sutterellaceae_uncultured
ZOTU_487	k:Bacteria,p:Proteobacteria,c:Gammaproteobacteria,o:Burkholderiales,f:Sutterellaceae,g:Sutterellaceae_uncultured
ZOTU_488	k:Bacteria,p:Planctomycetota,c:OM190
ZOTU_489	k:Bacteria
ZOTU_490	k:Bacteria,p:Proteobacteria,c:Alphaproteobacteria,o:Holosporales,f:Holosporaceae,g:Holosporaceae_uncultured
ZOTU_491	k:Bacteria,p:Proteobacteria,c:Alphaproteobacteria,o:Sphingomonadales,f:Sphingomonadaceae,g:Sphingobium
ZOTU_492	k:Bacteria,p:Proteobacteria,c:Gammaproteobacteria,o:Competibacterales,f:Competibacteraceae,g:Candidatus_Competibacter
ZOTU_493	k:Bacteria,p:Bacteroidota,c:Chlorobia,o:Chlorobiales,f:Chlorobiaceae,g:Chlorobium
ZOTU_494	k:Bacteria,p:Proteobacteria,c:Gammaproteobacteria,o:Burkholderiales,f:Comamonadaceae,g:Acidovorax
ZOTU_495	k:Bacteria,p:Proteobacteria,c:Gammaproteobacteria,o:Burkholderiales,f:Rhodocyclaceae,g:Zoogloea
ZOTU_496	k:Bacteria,p:Desulfobacterota,c:Desulfovibrionia,o:Desulfovibrionales,f:Desulfovibrionaceae,g:Desulfovibrio
ZOTU_497	k:Bacteria,p:Armatimonadota,c:Fimbriimonadia,o:Fimbriimonadales,f:Fimbriimonadaceae
ZOTU_498	k:Bacteria,p:Bacteroidota,c:Bacteroidia,o:Flavobacteriales,f:Weeksellaceae,g:Elizabethkingia
ZOTU_499	k:Bacteria,p:Actinobacteriota,c:Actinobacteria,o:Streptomycetales,f:Streptomycetaceae,g:Streptomyces
ZOTU_500	k:Bacteria,p:Proteobacteria,c:Alphaproteobacteria,o:Rhizobiales,f:Xanthobacteraceae,g:Bradyrhizobium
ZOTU_501	k:Bacteria,p:Bacteroidota,c:SJA-28
ZOTU_502	k:Bacteria
ZOTU_503	k:Bacteria,p:Spirochaetota,c:Brevinematia
ZOTU_504	k:Bacteria,p:Proteobacteria,c:Gammaproteobacteria,o:Pseudomonadales,f:Moraxellaceae,g:Acinetobacter
ZOTU_505	k:Bacteria,p:Firmicutes
ZOTU_506	k:Bacteria,p:Chloroflexi,c:Anaerolineae,o:Caldilineales,f:Caldilineaceae,g:Caldilineaceae_uncultured
ZOTU_507	k:Bacteria,p:Proteobacteria,c:Alphaproteobacteria,o:Rhodobacterales,f:Rhodobacteraceae,g:Rhodobacter
ZOTU_508	k:Bacteria,p:Proteobacteria,c:Alphaproteobacteria,o:Rhizobiales
ZOTU_510	k:Bacteria,p:Chloroflexi,c:Chloroflexia,o:Thermomicrobiales,f:JG30-KF-CM45
ZOTU_511	k:Bacteria,p:Proteobacteria,c:Alphaproteobacteria,o:Rhizobiales
ZOTU_512	k:Bacteria,p:Proteobacteria,c:Gammaproteobacteria,o:Burkholderiales,f:Sutterellaceae,g:Sutterellaceae_uncultured
ZOTU_513	k:Bacteria,p:Proteobacteria,c:Alphaproteobacteria,o:Rhodobacterales,f:Rhodobacteraceae
ZOTU_514	k:Bacteria,p:Proteobacteria,c:Gammaproteobacteria,o:Pseudomonadales,f:Moraxellaceae,g:Acinetobacter
ZOTU_515	k:Bacteria,p:Actinobacteriota,c:Acidimicrobiia,o:Microtrichales,f:Microtrichaceae,g:Microtrichaceae_uncultured
ZOTU_516	k:Bacteria,p:Proteobacteria,c:Alphaproteobacteria,o:Rhodobacterales,f:Rhodobacteraceae
ZOTU_517	k:Bacteria,p:Firmicutes,c:TSAC18
ZOTU_518	k:Bacteria,p:Desulfobacterota,c:Desulfobulbia,o:Desulfobulbales,f:Desulfobulbaceae,g:Candidatus_Electronema
ZOTU_519	k:Bacteria,p:Proteobacteria,c:Alphaproteobacteria,o:Rhizobiales,f:Rhizobiales_Incertae_Sedis
ZOTU_520	k:Bacteria
ZOTU_521	k:Bacteria,p:Acidobacteriota,c:Aminicenantia,o:Aminicenantales
ZOTU_522	k:Bacteria,p:Proteobacteria,c:Alphaproteobacteria,o:Acetobacterales,f:Acetobacteraceae
ZOTU_523	k:Bacteria,p:Chloroflexi,c:Anaerolineae,o:RBG-13-54-9
ZOTU_524	k:Bacteria
ZOTU_525	k:Bacteria,p:Proteobacteria,c:Gammaproteobacteria,o:Burkholderiales,f:Comamonadaceae
ZOTU_526	k:Bacteria,p:Bacteroidota,c:Bacteroidia,o:Chitinophagales
ZOTU_527	k:Bacteria,p:Proteobacteria,c:Gammaproteobacteria,o:Burkholderiales,f:Comamonadaceae,g:Sphaerotilus
ZOTU_528	k:Bacteria,p:Desulfobacterota,c:Desulfobacteria,o:Desulfobacterales,f:Desulfosarcinaceae,g:Sva0081_sediment_group
ZOTU_532	k:Bacteria,p:Chloroflexi,c:Anaerolineae,o:Caldilineales,f:Caldilineaceae,g:Caldilineaceae_uncultured
ZOTU_534	k:Bacteria,p:Proteobacteria,c:Gammaproteobacteria,o:Enterobacterales,f:Enterobacteriaceae
ZOTU_535	k:Bacteria,p:Bacteroidota,c:Bacteroidia,o:Chitinophagales,f:Chitinophagaceae,g:Flavihumibacter
ZOTU_536	k:Bacteria,p:Acidobacteriota,c:Blastocatellia,o:Blastocatellales,f:Blastocatellaceae
ZOTU_537	k:Bacteria,p:Proteobacteria,c:Alphaproteobacteria,o:Rhizobiales,f:Hyphomicrobiaceae,g:Hyphomicrobium
ZOTU_539	k:Bacteria,p:Proteobacteria,c:Gammaproteobacteria,o:Burkholderiales,f:SC-I-84
ZOTU_540	k:Bacteria,p:Proteobacteria,c:Gammaproteobacteria,o:Burkholderiales,f:Rhodocyclaceae,g:Dechloromonas
ZOTU_541	k:Bacteria,p:Proteobacteria,c:Gammaproteobacteria,o:Burkholderiales,f:SC-I-84
ZOTU_542	k:Bacteria
ZOTU_543	k:Bacteria
ZOTU_544	k:Bacteria,p:Deinococcota,c:Deinococci,o:Thermales,f:Thermaceae,g:Meiothermus
ZOTU_545	k:Bacteria,p:Nitrospirota,c:Nitrospiria,o:Nitrospirales,f:Nitrospiraceae,g:Nitrospira
ZOTU_546	k:Bacteria
ZOTU_547	k:Bacteria,p:Firmicutes,c:Negativicutes,o:Acidaminococcales,f:Acidaminococcaceae,g:Acidaminococcaceae_uncultured
ZOTU_548	k:Bacteria,p:Proteobacteria,c:Gammaproteobacteria,o:Burkholderiales,f:Comamonadaceae,g:Hydrogenophaga
ZOTU_550	k:Bacteria,p:Proteobacteria,c:Gammaproteobacteria,o:Burkholderiales,f:Rhodocyclaceae
ZOTU_551	k:Bacteria,p:Actinobacteriota,c:Actinobacteria,o:Propionibacteriales,f:Propionibacteriaceae,g:Cutibacterium
ZOTU_552	k:Bacteria,p:Proteobacteria,c:Alphaproteobacteria,o:Rhizobiales,f:Hyphomicrobiaceae,g:Hyphomicrobium
ZOTU_553	k:Bacteria,p:Chloroflexi,c:Anaerolineae,o:SBR1031,f:A4b
ZOTU_554	k:Bacteria
ZOTU_555	k:Bacteria,p:Bacteroidota,c:Bacteroidia,o:Bacteroidales,f:Barnesiellaceae,g:Barnesiellaceae_uncultured
ZOTU_557	k:Bacteria,p:Nitrospirota,c:Nitrospiria,o:Nitrospirales,f:Nitrospiraceae,g:Nitrospira
ZOTU_558	k:Bacteria,p:Proteobacteria,c:Alphaproteobacteria,o:Rhodobacterales,f:Rhodobacteraceae
ZOTU_559	k:Bacteria,p:Firmicutes,c:Clostridia,o:Peptostreptococcales-Tissierellales,f:Peptostreptococcaceae,g:Proteocatella
ZOTU_560	k:Bacteria,p:Proteobacteria,c:Alphaproteobacteria,o:Rhizobiales,f:Hyphomicrobiaceae,g:Hyphomicrobium
ZOTU_561	Unclassified
ZOTU_562	k:Bacteria,p:Fusobacteriota,c:Fusobacteriia,o:Fusobacteriales,f:Fusobacteriaceae,g:Cetobacterium
ZOTU_565	k:Bacteria
ZOTU_566	k:Bacteria,p:Proteobacteria,c:Alphaproteobacteria,o:Rhizobiales,f:Rhizobiales_Incertae_Sedis,g:Rhizobiales_Incertae_Sedis_uncultured
ZOTU_567	k:Bacteria,p:Spirochaetota
ZOTU_568	k:Bacteria,p:Firmicutes,c:Clostridia,o:Oscillospirales,g:Hydrogenoanaerobacterium
ZOTU_570	k:Bacteria,p:Actinobacteriota,c:Acidimicrobiia,o:Microtrichales,f:Ilumatobacteraceae,g:CL500-29_marine_group
ZOTU_571	k:Bacteria,p:Desulfobacterota,c:Desulfovibrionia,o:Desulfovibrionales,f:Desulfovibrionaceae,g:Desulfovibrio
ZOTU_572	k:Bacteria,p:Proteobacteria,c:Alphaproteobacteria,o:Rhizobiales,f:Hyphomicrobiaceae,g:Hyphomicrobium
ZOTU_573	k:Bacteria,p:Proteobacteria,c:Gammaproteobacteria,o:Xanthomonadales,f:Xanthomonadaceae,g:Lysobacter
ZOTU_574	k:Bacteria,p:Actinobacteriota,c:Actinobacteria,o:Kineosporiales,f:Kineosporiaceae,g:Kineosporia
ZOTU_576	k:Bacteria,p:Actinobacteriota,c:Actinobacteria,o:Corynebacteriales,f:Corynebacteriaceae,g:Corynebacterium
ZOTU_577	k:Bacteria,p:Spirochaetota
ZOTU_578	k:Bacteria,p:Proteobacteria,c:Alphaproteobacteria,o:Rhizobiales,f:Hyphomicrobiaceae
ZOTU_579	k:Bacteria,p:Actinobacteriota,c:Actinobacteria,o:Propionibacteriales
ZOTU_580	k:Bacteria,p:Proteobacteria,c:Gammaproteobacteria,o:Burkholderiales,f:Comamonadaceae,g:Sphaerotilus
ZOTU_581	k:Bacteria,p:Bacteroidota,c:Bacteroidia,o:Flavobacteriales,f:Weeksellaceae,g:Chryseobacterium
ZOTU_582	k:Bacteria,p:Proteobacteria,c:Gammaproteobacteria,o:Burkholderiales,f:Comamonadaceae,g:Hydrogenophaga
ZOTU_583	k:Bacteria,p:Armatimonadota,c:Fimbriimonadia,o:Fimbriimonadales
ZOTU_584	k:Bacteria,p:Proteobacteria,c:Gammaproteobacteria,o:Pseudomonadales,f:Pseudomonadaceae,g:Pseudomonas
ZOTU_586	k:Bacteria,p:Proteobacteria,c:Gammaproteobacteria,o:Pseudomonadales,f:Pseudomonadaceae,g:Pseudomonas
ZOTU_587	k:Bacteria,p:Bacteroidota,c:Bacteroidia,o:Flavobacteriales,f:Weeksellaceae,g:Chryseobacterium
ZOTU_588	k:Bacteria,p:Proteobacteria,c:Alphaproteobacteria,o:Rhizobiales,f:Hyphomicrobiaceae,g:Hyphomicrobium
ZOTU_589	k:Bacteria
ZOTU_590	k:Bacteria,p:Chloroflexi,c:Anaerolineae,o:Anaerolineales,f:Anaerolineaceae,g:Anaerolineaceae_uncultured
ZOTU_591	k:Bacteria
ZOTU_592	k:Bacteria,p:Proteobacteria,c:Gammaproteobacteria,o:Burkholderiales,f:SC-I-84
ZOTU_593	k:Bacteria,p:Proteobacteria,c:Gammaproteobacteria,o:Oceanospirillales,f:Alcanivoracaceae1,g:Alcanivorax
ZOTU_595	k:Bacteria,p:Acidobacteriota,c:Aminicenantia,o:Aminicenantales
ZOTU_596	k:Bacteria,p:Actinobacteriota,c:Thermoleophilia,o:Gaiellales,f:Gaiellales_uncultured
ZOTU_597	k:Bacteria,p:Actinobacteriota,c:Actinobacteria,o:Kineosporiales
ZOTU_598	k:Bacteria,p:Proteobacteria,c:Alphaproteobacteria,o:Rhizobiales,f:Hyphomicrobiaceae,g:Pedomicrobium
ZOTU_599	k:Bacteria,p:Proteobacteria
ZOTU_600	k:Bacteria,p:Proteobacteria,c:Gammaproteobacteria,o:Burkholderiales,f:Comamonadaceae,g:Schlegelella
ZOTU_601	k:Bacteria,p:Spirochaetota
ZOTU_602	k:Bacteria,p:Proteobacteria,c:Alphaproteobacteria,o:Rhizobiales,f:Xanthobacteraceae,g:Bradyrhizobium
ZOTU_605	k:Bacteria,p:Firmicutes,c:Clostridia,o:Oscillospirales,f:Ruminococcaceae
ZOTU_606	k:Bacteria,p:Proteobacteria,c:Gammaproteobacteria,o:Pseudomonadales,f:Moraxellaceae,g:Psychrobacter
ZOTU_607	k:Bacteria,p:Actinobacteriota,c:Thermoleophilia,o:Gaiellales,f:Gaiellales_uncultured
ZOTU_608	k:Bacteria
ZOTU_609	k:Bacteria,p:Proteobacteria,c:Gammaproteobacteria,o:Burkholderiales,f:Comamonadaceae
ZOTU_610	k:Bacteria,p:Proteobacteria,c:Alphaproteobacteria,o:Rhizobiales,f:Hyphomicrobiaceae,g:Hyphomicrobium
ZOTU_611	k:Bacteria
ZOTU_612	k:Bacteria,p:Desulfobacterota,c:Syntrophorhabdia,o:Syntrophorhabdales,f:Syntrophorhabdaceae,g:Syntrophorhabdus
ZOTU_613	k:Bacteria,p:Proteobacteria,c:Gammaproteobacteria,o:Pseudomonadales,f:Moraxellaceae,g:Acinetobacter
ZOTU_615	k:Bacteria,p:Verrucomicrobiota,c:Verrucomicrobiae,o:Verrucomicrobiales,f:Verrucomicrobiaceae,g:Verrucomicrobiaceae_uncultured
ZOTU_616	k:Bacteria,p:Proteobacteria,c:Alphaproteobacteria,o:Rhizobiales,f:Rhizobiaceae
ZOTU_617	k:Bacteria,p:Bacteroidota,c:Bacteroidia,o:Flavobacteriales,f:Weeksellaceae,g:Cloacibacterium
ZOTU_618	k:Bacteria
ZOTU_619	k:Bacteria,p:Actinobacteriota,c:Actinobacteria,o:Frankiales,f:Acidothermaceae,g:Acidothermus
ZOTU_620	k:Bacteria
ZOTU_621	k:Bacteria
ZOTU_622	k:Bacteria,p:Spirochaetota
ZOTU_623	k:Bacteria,p:Actinobacteriota,c:Actinobacteria,o:Kineosporiales,f:Kineosporiaceae
ZOTU_624	k:Bacteria
ZOTU_625	k:Bacteria,p:Proteobacteria,c:Gammaproteobacteria,o:Burkholderiales,f:Comamonadaceae
ZOTU_627	k:Bacteria,p:Proteobacteria,c:Gammaproteobacteria,o:Burkholderiales,f:Comamonadaceae,g:Diaphorobacter
ZOTU_630	Unclassified
ZOTU_631	k:Bacteria,p:Acidobacteriota,c:Vicinamibacteria,o:Vicinamibacterales,f:Vicinamibacterales_uncultured
ZOTU_632	k:Bacteria,p:Firmicutes,c:Clostridia,o:Clostridiales,f:Clostridiaceae,g:Clostridium_sensu_stricto_1
ZOTU_633	k:Bacteria,p:Actinobacteriota,c:Actinobacteria,o:Frankiales,f:Geodermatophilaceae,g:Blastococcus
ZOTU_634	k:Bacteria,p:Proteobacteria,c:Gammaproteobacteria,o:Burkholderiales,f:Rhodocyclaceae
ZOTU_635	k:Bacteria,p:Firmicutes,c:Clostridia,o:Christensenellales,f:Christensenellaceae,g:Christensenellaceae_R-7_group
ZOTU_637	k:Bacteria,p:Proteobacteria,c:Gammaproteobacteria,o:Steroidobacterales,f:Steroidobacteraceae,g:Steroidobacteraceae_uncultured
ZOTU_639	k:Bacteria,p:Firmicutes,c:Bacilli,o:Mycoplasmatales,f:Mycoplasmataceae,g:Mycoplasma
ZOTU_640	k:Bacteria,p:Proteobacteria,c:Alphaproteobacteria,o:Rhizobiales,f:Hyphomicrobiaceae,g:Hyphomicrobium
ZOTU_641	k:Bacteria,p:Proteobacteria,c:Alphaproteobacteria,o:Rhizobiales,f:Hyphomicrobiaceae,g:Hyphomicrobium
ZOTU_642	k:Bacteria,p:Desulfobacterota,c:Desulfomonilia,o:Desulfomonilales,f:Desulfomonilaceae,g:Desulfomonile
ZOTU_644	k:Bacteria,p:Fusobacteriota,c:Fusobacteriia,o:Fusobacteriales,f:Fusobacteriaceae,g:Cetobacterium
ZOTU_645	k:Bacteria,p:Firmicutes,c:Bacilli,o:Mycoplasmatales
ZOTU_646	k:Bacteria,p:Chloroflexi,c:Anaerolineae,o:SBR1031
ZOTU_647	k:Bacteria,p:Proteobacteria,c:Gammaproteobacteria,o:Burkholderiales,f:Comamonadaceae,g:Sphaerotilus
ZOTU_648	Unclassified
ZOTU_649	k:Bacteria,p:Verrucomicrobiota,c:Verrucomicrobiae,o:Verrucomicrobiales,f:Rubritaleaceae,g:Luteolibacter
ZOTU_650	k:Bacteria,p:Firmicutes,c:Clostridia,o:Peptostreptococcales-Tissierellales,f:Anaerovoracaceae,g:[Eubacterium]_brachy_group
ZOTU_651	k:Bacteria,p:Proteobacteria,c:Gammaproteobacteria,o:Burkholderiales,f:Comamonadaceae
ZOTU_652	k:Bacteria,p:Proteobacteria,c:Gammaproteobacteria,o:Pseudomonadales,f:Moraxellaceae,g:Acinetobacter
ZOTU_653	k:Bacteria,p:Proteobacteria,c:Alphaproteobacteria,o:Micavibrionales,f:Micavibrionales_uncultured
ZOTU_654	k:Bacteria,p:Proteobacteria,c:Gammaproteobacteria,o:Pseudomonadales,f:Moraxellaceae,g:Acinetobacter
ZOTU_655	k:Bacteria,p:Desulfobacterota,c:Desulfomonilia,o:Desulfomonilales,f:Desulfomonilaceae,g:Desulfomonile
ZOTU_656	k:Bacteria,p:Proteobacteria,c:Alphaproteobacteria,o:Rhizobiales,f:Hyphomicrobiaceae,g:Hyphomicrobium
ZOTU_657	k:Bacteria,p:Proteobacteria,c:Gammaproteobacteria,o:Burkholderiales
ZOTU_658	k:Bacteria,p:Proteobacteria,c:Gammaproteobacteria,o:Pseudomonadales,f:Moraxellaceae,g:Acinetobacter
ZOTU_659	k:Bacteria,p:Actinobacteriota,c:Acidimicrobiia,o:Microtrichales,f:Microtrichaceae,g:Microtrichaceae_uncultured
ZOTU_661	k:Bacteria,p:Actinobacteriota,c:Actinobacteria,o:Frankiales,f:Geodermatophilaceae,g:Blastococcus
ZOTU_662	k:Bacteria,p:Proteobacteria,c:Alphaproteobacteria,o:Rhizobiales,f:Hyphomicrobiaceae,g:Hyphomicrobium
ZOTU_664	k:Bacteria,p:Proteobacteria,c:Gammaproteobacteria,o:Burkholderiales,f:Rhodocyclaceae
ZOTU_666	k:Bacteria,p:Proteobacteria,c:Gammaproteobacteria,o:Pseudomonadales,f:Moraxellaceae,g:Acinetobacter
ZOTU_667	k:Bacteria,p:Proteobacteria,c:Alphaproteobacteria,o:Rhizobiales,f:Hyphomicrobiaceae,g:Hyphomicrobium
ZOTU_668	k:Bacteria,p:Proteobacteria,c:Gammaproteobacteria,o:Burkholderiales,f:Comamonadaceae
ZOTU_669	k:Bacteria
ZOTU_670	k:Bacteria,p:Proteobacteria,c:Alphaproteobacteria,o:Rhodobacterales,f:Rhodobacteraceae,g:Rhodobacter
ZOTU_671	k:Bacteria
ZOTU_672	k:Bacteria,p:Actinobacteriota,c:Actinobacteria,o:PeM15
ZOTU_674	k:Bacteria,p:Proteobacteria,c:Alphaproteobacteria,o:Sphingomonadales,f:Sphingomonadaceae
ZOTU_675	k:Bacteria,p:Chloroflexi
ZOTU_676	k:Bacteria,p:Firmicutes,c:Desulfitobacteriia,o:Desulfitobacteriales,g:TC1
ZOTU_677	k:Bacteria,p:Proteobacteria,c:Alphaproteobacteria,o:Sphingomonadales,f:Sphingomonadaceae,g:Sphingomonas
ZOTU_678	k:Bacteria,p:Proteobacteria,c:Alphaproteobacteria,o:Rhizobiales,f:Rhizobiales_Incertae_Sedis,g:Rhizobiales_Incertae_Sedis_uncultured
ZOTU_679	k:Bacteria,p:Actinobacteriota,c:Thermoleophilia,o:Gaiellales,f:Gaiellales_uncultured
ZOTU_680	k:Bacteria,p:Firmicutes,c:Bacilli,o:Lactobacillales,f:Streptococcaceae,g:Lactococcus
ZOTU_681	k:Bacteria
ZOTU_682	k:Bacteria,p:Fusobacteriota,c:Fusobacteriia,o:Fusobacteriales,f:Fusobacteriaceae,g:Cetobacterium
ZOTU_683	k:Bacteria,p:Proteobacteria,c:Gammaproteobacteria,o:Aeromonadales,f:Aeromonadaceae,g:Aeromonas
ZOTU_684	k:Bacteria,p:Proteobacteria,c:Alphaproteobacteria,o:Rhizobiales,f:Rhizobiales_Incertae_Sedis,g:Phreatobacter
ZOTU_686	k:Bacteria,p:Proteobacteria,c:Alphaproteobacteria,o:Rhizobiales,f:Beijerinckiaceae
ZOTU_687	k:Bacteria,p:Proteobacteria,c:Alphaproteobacteria,o:Rhodobacterales,f:Rhodobacteraceae
ZOTU_689	k:Bacteria
ZOTU_690	k:Bacteria,p:Planctomycetota,c:Planctomycetes,o:Gemmatales,f:Gemmataceae,g:Gemmataceae_uncultured
ZOTU_691	k:Bacteria,p:Planctomycetota,c:Planctomycetes,o:Isosphaerales,f:Isosphaeraceae
ZOTU_693	k:Bacteria,p:Proteobacteria,c:Alphaproteobacteria,o:Sphingomonadales,f:Sphingomonadaceae
ZOTU_695	k:Bacteria,p:Patescibacteria,c:Dojkabacteria
ZOTU_696	k:Bacteria,p:Patescibacteria,c:Saccharimonadia,o:Saccharimonadales
ZOTU_698	k:Bacteria,p:Proteobacteria,c:Gammaproteobacteria,o:Burkholderiales,f:Comamonadaceae,g:Hydrogenophaga
ZOTU_699	k:Bacteria,p:Proteobacteria,c:Alphaproteobacteria,o:Rhizobiales,f:Rhizobiales_Incertae_Sedis,g:Rhizobiales_Incertae_Sedis_uncultured
ZOTU_700	k:Bacteria,p:Chloroflexi,c:Anaerolineae,o:Caldilineales,f:Caldilineaceae,g:Caldilineaceae_uncultured
ZOTU_702	k:Bacteria,p:Proteobacteria,c:Gammaproteobacteria,o:Burkholderiales,f:Chitinibacteraceae,g:Chitinilyticum
ZOTU_703	k:Bacteria,p:Proteobacteria,c:Gammaproteobacteria,o:Burkholderiales,f:Comamonadaceae,g:Acidovorax
ZOTU_704	k:Bacteria
ZOTU_705	k:Bacteria,p:Proteobacteria,c:Alphaproteobacteria,o:Sphingomonadales,f:Sphingomonadaceae,g:Blastomonas
ZOTU_706	k:Bacteria,p:Proteobacteria,c:Gammaproteobacteria,o:Steroidobacterales,f:Steroidobacteraceae,g:Steroidobacteraceae_uncultured
ZOTU_707	k:Bacteria,p:Proteobacteria,c:Alphaproteobacteria,o:Rhodobacterales,f:Rhodobacteraceae
ZOTU_708	k:Bacteria,p:Proteobacteria,c:Gammaproteobacteria,o:Methylococcales,f:Methylomonadaceae
ZOTU_710	k:Bacteria,p:Proteobacteria,c:Gammaproteobacteria,o:Burkholderiales,f:Sutterellaceae,g:Sutterellaceae_uncultured
ZOTU_713	k:Bacteria,p:Proteobacteria,c:Gammaproteobacteria,o:Burkholderiales,f:Comamonadaceae,g:Comamonas
ZOTU_714	k:Bacteria
ZOTU_715	k:Bacteria,p:Proteobacteria,c:Alphaproteobacteria,o:Rhizobiales,f:Hyphomicrobiaceae,g:Pedomicrobium
ZOTU_716	k:Bacteria
ZOTU_717	k:Bacteria,p:Firmicutes,o:DTU014
ZOTU_718	k:Bacteria,p:Actinobacteriota,c:Actinobacteria,o:Propionibacteriales,f:Nocardioidaceae,g:Nocardioides
ZOTU_719	k:Bacteria,p:Actinobacteriota,c:Actinobacteria,o:Kineosporiales
ZOTU_721	k:Bacteria,p:Proteobacteria,c:Gammaproteobacteria,o:Burkholderiales
ZOTU_722	k:Bacteria,p:Proteobacteria,c:Alphaproteobacteria,o:Rhizobiales,f:Hyphomicrobiaceae,g:Hyphomicrobium
ZOTU_723	k:Bacteria,p:Firmicutes,o:DTU014
ZOTU_725	k:Bacteria
ZOTU_726	k:Bacteria,p:Firmicutes,c:Bacilli,o:Lactobacillales,f:Streptococcaceae,g:Streptococcus
ZOTU_727	k:Bacteria,p:Deinococcota,c:Deinococci,o:Deinococcales,f:Deinococcaceae,g:Deinococcaceae_uncultured
ZOTU_728	k:Bacteria
ZOTU_729	k:Bacteria,p:Proteobacteria,c:Gammaproteobacteria,o:Burkholderiales,f:Methylophilaceae
ZOTU_730	k:Bacteria,p:Proteobacteria,c:Gammaproteobacteria,o:Burkholderiales,f:Comamonadaceae,g:Tepidimonas
ZOTU_731	k:Bacteria,p:Chloroflexi,c:TK10
ZOTU_733	k:Bacteria,p:Chloroflexi,c:Anaerolineae,o:Ardenticatenales,f:Ardenticatenales_uncultured
ZOTU_735	k:Bacteria,p:Actinobacteriota,c:Acidimicrobiia,o:Microtrichales,f:Microtrichaceae,g:Microtrichaceae_uncultured
ZOTU_736	k:Bacteria,p:Proteobacteria,c:Gammaproteobacteria,o:Methylococcales,f:Methylomonadaceae
ZOTU_738	k:Bacteria,p:Firmicutes,c:Bacilli,o:Staphylococcales,f:Staphylococcaceae,g:Staphylococcus
ZOTU_739	k:Bacteria,p:Proteobacteria,c:Gammaproteobacteria,o:Burkholderiales
ZOTU_740	k:Bacteria,p:Bacteroidota,c:Bacteroidia,o:Chitinophagales,f:Chitinophagaceae,g:Dinghuibacter
ZOTU_741	k:Bacteria,p:Proteobacteria
ZOTU_743	k:Bacteria,p:Proteobacteria,c:Alphaproteobacteria,o:Rhizobiales,f:Hyphomicrobiaceae,g:Hyphomicrobium
ZOTU_744	k:Bacteria
ZOTU_745	k:Bacteria,p:Deinococcota,c:Deinococci,o:Deinococcales,f:Deinococcaceae,g:Deinococcus
ZOTU_746	k:Bacteria,p:Desulfobacterota,c:Syntrophorhabdia,o:Syntrophorhabdales,f:Syntrophorhabdaceae,g:Syntrophorhabdus
ZOTU_747	k:Bacteria,p:Bacteroidota,c:Bacteroidia,o:SM1A07
ZOTU_749	k:Bacteria,p:Proteobacteria,c:Gammaproteobacteria,o:Pseudomonadales,f:Moraxellaceae,g:Acinetobacter
ZOTU_750	k:Bacteria,p:Chloroflexi,c:Anaerolineae,o:RBG-13-54-9
ZOTU_751	k:Bacteria,p:Desulfobacterota,c:Desulfobacteria,o:Desulfobacterales,f:Desulfosarcinaceae,g:Sva0081_sediment_group
ZOTU_752	k:Bacteria,p:Chloroflexi,c:Anaerolineae,o:SJA-15
ZOTU_755	k:Bacteria,p:Bacteroidota,c:Bacteroidia,o:Chitinophagales,f:Chitinophagaceae,g:Edaphobaculum
ZOTU_756	k:Bacteria,p:Proteobacteria,c:Gammaproteobacteria,o:Burkholderiales,f:Rhodocyclaceae
ZOTU_757	k:Bacteria,p:Actinobacteriota,c:Actinobacteria,o:Actinomycetales,f:Actinomycetaceae,g:Actinomyces
ZOTU_758	k:Bacteria,p:Proteobacteria,c:Alphaproteobacteria,o:Rhizobiales,f:Rhizobiales_Incertae_Sedis,g:Phreatobacter
ZOTU_759	k:Archaea,p:Halobacterota,c:Methanosarcinia,o:Methanosarciniales,f:Methanosaetaceae,g:Methanosaeta
ZOTU_760	k:Bacteria
ZOTU_761	k:Bacteria,p:Actinobacteriota,c:Actinobacteria,o:Micromonosporales,f:Micromonosporaceae,g:Micromonospora
ZOTU_762	k:Bacteria,p:Verrucomicrobiota,c:Verrucomicrobiae,o:Verrucomicrobiales,f:Rubritaleaceae,g:Luteolibacter
ZOTU_764	k:Bacteria,p:Verrucomicrobiota,c:Verrucomicrobiae,o:Verrucomicrobiales,f:Rubritaleaceae,g:Luteolibacter
ZOTU_765	k:Bacteria,p:Chloroflexi,c:Anaerolineae,o:Caldilineales,f:Caldilineaceae,g:Caldilineaceae_uncultured
ZOTU_766	k:Bacteria,p:Proteobacteria,c:Gammaproteobacteria,o:Burkholderiales,f:Comamonadaceae
ZOTU_768	k:Bacteria,p:Bdellovibrionota,c:Bdellovibrionia,o:Bdellovibrionales,f:Bdellovibrionaceae,g:Bdellovibrio
ZOTU_769	k:Bacteria,p:Cyanobacteria,c:Cyanobacteriia,o:Cyanobacteriales
ZOTU_771	k:Bacteria,p:Proteobacteria,c:Alphaproteobacteria,o:Rhizobiales,f:Rhizobiales_Incertae_Sedis,g:Rhizobiales_Incertae_Sedis_uncultured
ZOTU_772	k:Bacteria,p:Firmicutes,c:Clostridia,o:Oscillospirales
ZOTU_774	k:Bacteria
ZOTU_775	k:Bacteria,p:Chloroflexi,c:Chloroflexia,o:Chloroflexales,f:Chloroflexaceae
ZOTU_776	k:Bacteria,p:Proteobacteria,c:Alphaproteobacteria,o:Rhizobiales,f:Rhizobiales_Incertae_Sedis,g:Rhizobiales_Incertae_Sedis_uncultured
ZOTU_777	k:Bacteria,p:Proteobacteria,c:Gammaproteobacteria,o:Burkholderiales,f:Comamonadaceae
ZOTU_778	k:Bacteria,p:Proteobacteria,c:Gammaproteobacteria,o:Burkholderiales,f:SC-I-84
ZOTU_779	k:Bacteria,p:Acidobacteriota,c:Vicinamibacteria,o:Vicinamibacterales,f:Vicinamibacterales_uncultured
ZOTU_780	k:Bacteria,p:Actinobacteriota,c:Actinobacteria,o:Micrococcales,f:Brevibacteriaceae,g:Brevibacterium
ZOTU_781	k:Bacteria,p:Proteobacteria,c:Alphaproteobacteria,o:Sphingomonadales,f:Sphingomonadaceae,g:Sphingopyxis
ZOTU_782	k:Bacteria,p:Acidobacteriota,c:Aminicenantia,o:Aminicenantales
ZOTU_784	k:Bacteria,p:Actinobacteriota,c:Actinobacteria,o:Micrococcales,f:Micrococcaceae
ZOTU_786	k:Bacteria,p:Proteobacteria,c:Alphaproteobacteria,o:Reyranellales,f:Reyranellaceae,g:Reyranellaceae_uncultured
ZOTU_787	k:Bacteria,p:Actinobacteriota,c:Actinobacteria,o:Kineosporiales,f:Kineosporiaceae
ZOTU_790	k:Bacteria,p:Myxococcota,c:Polyangia,o:Polyangiales,f:Polyangiaceae,g:Pajaroellobacter
ZOTU_791	k:Bacteria,p:Bacteroidota,c:Bacteroidia,o:Flavobacteriales,f:Weeksellaceae,g:Moheibacter
ZOTU_793	k:Bacteria,p:Proteobacteria,c:Alphaproteobacteria,o:Rhodobacterales,f:Rhodobacteraceae
ZOTU_794	k:Bacteria,p:Nitrospirota,c:Nitrospiria,o:Nitrospirales,f:Nitrospiraceae,g:Nitrospira
ZOTU_795	k:Bacteria,p:Bacteroidota,c:Bacteroidia,o:Chitinophagales,f:Chitinophagaceae,g:Ferruginibacter
ZOTU_796	k:Bacteria,p:Chloroflexi,c:Anaerolineae,o:1-20
ZOTU_797	Unclassified
ZOTU_798	k:Bacteria,p:Proteobacteria,c:Gammaproteobacteria,o:Burkholderiales,f:Comamonadaceae
ZOTU_800	k:Bacteria,p:Proteobacteria,c:Alphaproteobacteria,o:Rhizobiales,f:Rhizobiales_Incertae_Sedis,g:Phreatobacter
ZOTU_802	k:Bacteria,p:Desulfobacterota,c:Desulfobacteria,o:Desulfobacterales
ZOTU_804	k:Bacteria,p:Proteobacteria,c:Alphaproteobacteria,o:Rhizobiales,f:Rhizobiales_Incertae_Sedis,g:Rhizobiales_Incertae_Sedis_uncultured
ZOTU_805	k:Bacteria,p:Actinobacteriota,c:Thermoleophilia,o:Gaiellales,f:Gaiellales_uncultured
ZOTU_806	k:Bacteria,p:Firmicutes,c:Bacilli,o:Erysipelotrichales,f:Erysipelotrichaceae,g:Erysipelothrix
ZOTU_807	k:Bacteria,p:Bacteroidota,c:Bacteroidia,o:Bacteroidales,f:Rikenellaceae,g:Alistipes
ZOTU_808	k:Bacteria,p:Actinobacteriota,c:Thermoleophilia,o:Gaiellales,f:Gaiellaceae,g:Gaiella
ZOTU_809	k:Bacteria,p:Proteobacteria,c:Alphaproteobacteria,o:Rhizobiales,f:Rhizobiales_Incertae_Sedis,g:Bauldia
ZOTU_810	k:Bacteria,p:Proteobacteria,c:Gammaproteobacteria,o:Burkholderiales,f:SC-I-84
ZOTU_811	k:Bacteria
ZOTU_814	k:Bacteria,p:WPS-2
ZOTU_815	k:Bacteria,p:Proteobacteria,c:Gammaproteobacteria,o:Burkholderiales,f:Nitrosomonadaceae,g:mle1-7
ZOTU_816	k:Bacteria,p:Proteobacteria,c:Alphaproteobacteria,o:Rhizobiales,f:Beijerinckiaceae,g:Bosea
ZOTU_817	k:Bacteria,p:Proteobacteria,c:Alphaproteobacteria,o:Rhodobacterales,f:Rhodobacteraceae,g:Tabrizicola
ZOTU_818	k:Bacteria,p:Proteobacteria,c:Alphaproteobacteria,o:Rhizobiales
ZOTU_819	k:Bacteria,p:Bacteroidota,c:Bacteroidia,o:Bacteroidales,f:Prolixibacteraceae,g:WCHB1-32
ZOTU_820	k:Bacteria,p:Bacteroidota,c:Bacteroidia
ZOTU_821	k:Bacteria,p:Proteobacteria,c:Gammaproteobacteria,o:Burkholderiales,f:Comamonadaceae
ZOTU_822	k:Bacteria,p:Desulfobacterota,c:Desulfobacterota_uncultured
ZOTU_823	k:Bacteria,p:Acidobacteriota,c:Acidobacteriae,o:Solibacterales,f:Solibacteraceae,g:Candidatus_Solibacter
ZOTU_824	k:Bacteria,p:Chloroflexi,c:Anaerolineae,o:Caldilineales,f:Caldilineaceae,g:Caldilineaceae_uncultured
ZOTU_825	k:Bacteria
ZOTU_826	k:Bacteria,p:Chloroflexi,c:Anaerolineae,o:SJA-15
ZOTU_827	k:Bacteria,p:Chloroflexi,c:TK10
ZOTU_828	k:Bacteria,p:Proteobacteria,c:Gammaproteobacteria,o:Pseudomonadales,f:Pseudomonadaceae,g:Pseudomonas
ZOTU_829	k:Bacteria,p:Firmicutes,c:Bacilli,o:Lactobacillales,f:Lactobacillaceae,g:Lactobacillus
ZOTU_830	k:Bacteria,p:Verrucomicrobiota,c:Verrucomicrobiae,o:Pedosphaerales,f:Pedosphaeraceae
ZOTU_831	k:Bacteria,p:Firmicutes,c:Clostridia,o:Peptostreptococcales-Tissierellales,f:Anaerovoracaceae,g:[Eubacterium]_brachy_group
ZOTU_833	k:Bacteria,p:Proteobacteria,c:Alphaproteobacteria,o:Rhizobiales,f:Hyphomicrobiaceae,g:Hyphomicrobium
ZOTU_834	k:Bacteria,p:Proteobacteria,c:Gammaproteobacteria,o:Burkholderiales,f:Comamonadaceae,g:Hydrogenophaga
ZOTU_835	k:Bacteria,p:Proteobacteria,c:Gammaproteobacteria,o:Pseudomonadales,f:Moraxellaceae,g:Acinetobacter
ZOTU_836	k:Bacteria,p:Actinobacteriota,c:Actinobacteria,o:Propionibacteriales,f:Nocardioidaceae,g:Nocardioides
ZOTU_837	k:Bacteria,p:Proteobacteria,c:Gammaproteobacteria,o:Burkholderiales,f:Comamonadaceae
ZOTU_839	k:Bacteria
ZOTU_840	k:Bacteria,p:Actinobacteriota,c:Actinobacteria,o:Micrococcales,f:Intrasporangiaceae,g:Tetrasphaera
ZOTU_841	k:Bacteria,p:Verrucomicrobiota,c:Chlamydiae,o:Chlamydiales,f:Parachlamydiaceae
ZOTU_842	k:Bacteria,p:Proteobacteria,c:Alphaproteobacteria,o:Caedibacterales,f:Caedibacteraceae,g:Caedibacter,s:Caedimonas_varicaedens
ZOTU_843	k:Bacteria
ZOTU_845	k:Bacteria,p:Proteobacteria,c:Gammaproteobacteria,o:Burkholderiales,f:Rhodocyclaceae,g:Rhodocyclaceae_uncultured
ZOTU_846	k:Bacteria,p:Firmicutes,c:Bacilli,o:Brevibacillales,f:Brevibacillaceae,g:Brevibacillus
ZOTU_847	k:Bacteria,p:Proteobacteria,c:Alphaproteobacteria,o:Rhizobiales,f:Hyphomicrobiaceae,g:Hyphomicrobium
ZOTU_849	k:Bacteria,p:Acidobacteriota,c:Vicinamibacteria,o:Subgroup_17
ZOTU_851	k:Bacteria,p:Proteobacteria,c:Alphaproteobacteria,o:Rhizobiales,f:A0839
ZOTU_852	k:Bacteria,p:Campilobacterota,c:Campylobacteria,o:Campylobacterales,f:Arcobacteraceae,g:Arcobacter
ZOTU_853	k:Bacteria,p:Planctomycetota,c:OM190
ZOTU_854	k:Bacteria,p:Fusobacteriota,c:Fusobacteriia,o:Fusobacteriales,f:Fusobacteriaceae,g:Cetobacterium
ZOTU_855	k:Bacteria,p:Proteobacteria,c:Alphaproteobacteria,o:Rhizobiales,f:Rhizobiales_Incertae_Sedis,g:Phreatobacter
ZOTU_856	k:Bacteria,p:Firmicutes,c:Clostridia,o:Clostridiales,f:Clostridiaceae,g:Clostridium_sensu_stricto_1
ZOTU_857	k:Bacteria,p:Firmicutes,c:Bacilli,o:Lactobacillales,f:Streptococcaceae,g:Streptococcus
ZOTU_858	k:Bacteria,p:Firmicutes,c:Bacilli,o:Mycoplasmatales,f:Mycoplasmataceae,g:Mycoplasma
ZOTU_859	k:Bacteria,p:Chloroflexi,c:Anaerolineae
ZOTU_861	k:Bacteria,p:Proteobacteria,c:Alphaproteobacteria,o:Rhizobiales,f:Hyphomicrobiaceae,g:Hyphomicrobium
ZOTU_862	k:Bacteria,p:Bacteroidota,c:SJA-28
ZOTU_863	k:Bacteria,p:Proteobacteria,c:Alphaproteobacteria,o:Rhizobiales,f:Rhizobiaceae,g:Shinella
ZOTU_864	k:Bacteria,p:Proteobacteria,c:Gammaproteobacteria,o:SZB30
ZOTU_865	k:Bacteria,p:Cyanobacteria,c:Cyanobacteriia,o:Cyanobacteriales,f:Xenococcaceae,g:Chroococcopsis,s:Chroococcopsis_gigantea_SAG_12.99
ZOTU_866	k:Bacteria,p:Proteobacteria,c:Gammaproteobacteria,o:Burkholderiales,f:Comamonadaceae,g:Sphaerotilus
ZOTU_869	k:Bacteria,p:Patescibacteria,c:Saccharimonadia,o:Saccharimonadales
ZOTU_870	k:Bacteria
ZOTU_871	k:Bacteria,p:Proteobacteria,c:Gammaproteobacteria,o:Burkholderiales,f:Rhodocyclaceae
ZOTU_872	k:Bacteria,p:Actinobacteriota,c:Actinobacteria,o:Micrococcales,f:Micrococcaceae,g:Micrococcus
ZOTU_873	k:Bacteria,p:Proteobacteria,c:Gammaproteobacteria,o:Burkholderiales,f:Rhodocyclaceae,g:Rhodocyclaceae_uncultured
ZOTU_874	k:Bacteria
ZOTU_875	k:Bacteria,p:Proteobacteria,c:Gammaproteobacteria,o:Pseudomonadales,f:Pseudomonadaceae,g:Pseudomonas
ZOTU_876	k:Bacteria,p:Proteobacteria,c:Gammaproteobacteria,o:Burkholderiales,f:Rhodocyclaceae
ZOTU_877	k:Bacteria,p:Proteobacteria,c:Alphaproteobacteria,o:Rhodobacterales,f:Rhodobacteraceae,g:Rhodobacter
ZOTU_878	k:Bacteria,p:Proteobacteria,c:Alphaproteobacteria,o:Rhodobacterales,f:Rhodobacteraceae
ZOTU_879	k:Bacteria,p:Proteobacteria,c:Alphaproteobacteria,o:Rhizobiales,f:Rhizobiales_Incertae_Sedis,g:Phreatobacter
ZOTU_880	k:Bacteria,p:Armatimonadota,c:Armatimonadia,o:Armatimonadales
ZOTU_881	k:Bacteria,p:Acidobacteriota,c:Blastocatellia,o:Blastocatellales,f:Blastocatellaceae,g:Blastocatella
ZOTU_882	k:Bacteria,p:Proteobacteria,c:Gammaproteobacteria,o:Pseudomonadales,f:Moraxellaceae,g:Acinetobacter
ZOTU_883	k:Bacteria,p:Proteobacteria,c:Alphaproteobacteria,o:Micavibrionales,f:Micavibrionales_uncultured
ZOTU_884	k:Bacteria,p:Patescibacteria,c:Saccharimonadia,o:Saccharimonadales,f:Saccharimonadaceae,g:TM7a
ZOTU_885	k:Bacteria,p:Proteobacteria,c:Alphaproteobacteria,o:Rhizobiales,f:Beijerinckiaceae,g:Methylobacterium-Methylorubrum
ZOTU_886	k:Bacteria,p:Proteobacteria,c:Alphaproteobacteria,o:Rhizobiales,f:Rhizobiales_Incertae_Sedis,g:Rhizobiales_Incertae_Sedis_uncultured
ZOTU_887	k:Bacteria
ZOTU_889	k:Bacteria,p:Proteobacteria,c:Alphaproteobacteria,o:Rhizobiales,f:Rhizobiales_Incertae_Sedis,g:Rhizobiales_Incertae_Sedis_uncultured
ZOTU_890	k:Bacteria,p:Proteobacteria,c:Gammaproteobacteria,o:Burkholderiales,f:Comamonadaceae,g:Hydrogenophaga
ZOTU_891	k:Bacteria,p:Proteobacteria,c:Alphaproteobacteria,o:Rhodobacterales,f:Rhodobacteraceae
ZOTU_892	k:Bacteria,p:Actinobacteriota,c:Acidimicrobiia,o:IMCC26256
ZOTU_893	k:Bacteria
ZOTU_894	k:Bacteria,p:Proteobacteria,c:Gammaproteobacteria,o:Competibacterales,f:Competibacteraceae,g:Candidatus_Competibacter
ZOTU_895	k:Bacteria,p:Proteobacteria,c:Alphaproteobacteria,o:Rhizobiales,f:Rhizobiales_Incertae_Sedis,g:Phreatobacter
ZOTU_896	k:Bacteria,p:Actinobacteriota,c:Actinobacteria,o:Micrococcales,f:Intrasporangiaceae,g:Tetrasphaera
ZOTU_897	k:Bacteria,p:Proteobacteria,c:Gammaproteobacteria,o:Burkholderiales,f:Comamonadaceae,g:Hydrogenophaga
ZOTU_898	k:Bacteria,p:Proteobacteria,c:Alphaproteobacteria,o:Alphaproteobacteria_uncultured
ZOTU_899	k:Bacteria,p:Chloroflexi,c:Chloroflexia,o:Chloroflexales,f:Roseiflexaceae,g:Kouleothrix
ZOTU_900	k:Archaea,p:Halobacterota,c:Methanosarcinia,o:Methanosarciniales,f:Methanosaetaceae,g:Methanosaeta
ZOTU_901	k:Bacteria,p:Desulfobacterota,c:Syntrophobacteria,o:Syntrophobacterales,f:Syntrophobacteraceae,g:Desulforhabdus
ZOTU_903	k:Bacteria,p:Bacteroidota,c:Bacteroidia,o:Chitinophagales,f:Chitinophagaceae
ZOTU_904	k:Bacteria,p:Proteobacteria,c:Alphaproteobacteria,o:Rhizobiales,f:Rhizobiaceae,g:Rhizobiaceae_uncultured
ZOTU_905	k:Bacteria,p:Campilobacterota,c:Campylobacteria,o:Campylobacterales,f:Sulfurimonadaceae,g:Sulfurimonas
ZOTU_906	k:Bacteria,p:Proteobacteria,c:Gammaproteobacteria,o:Burkholderiales,f:Comamonadaceae,g:Acidovorax
ZOTU_907	k:Bacteria
ZOTU_908	k:Bacteria,p:Bacteroidota,c:Bacteroidia,o:Chitinophagales,f:Saprospiraceae,g:Saprospiraceae_uncultured
ZOTU_909	k:Bacteria,p:Bacteroidota,c:Bacteroidia,o:Chitinophagales,f:Chitinophagaceae,g:Ferruginibacter
ZOTU_910	k:Bacteria,p:Desulfobacterota,c:Syntrophorhabdia,o:Syntrophorhabdales,f:Syntrophorhabdaceae,g:Syntrophorhabdus
ZOTU_911	k:Bacteria,p:Proteobacteria,c:Alphaproteobacteria,o:Rhodobacterales,f:Rhodobacteraceae
ZOTU_912	k:Bacteria,p:Bacteroidota,c:Bacteroidia,o:Flavobacteriales,f:Weeksellaceae,g:Cloacibacterium
ZOTU_913	k:Bacteria,p:Proteobacteria,c:Alphaproteobacteria,o:Rhizobiales,f:Hyphomicrobiaceae,g:Hyphomicrobium
ZOTU_914	Unclassified
ZOTU_915	k:Bacteria,p:Campilobacterota,c:Campylobacteria,o:Campylobacterales,f:Sulfurovaceae,g:Sulfurovum
ZOTU_916	k:Bacteria,p:Proteobacteria,c:Alphaproteobacteria,o:Rhizobiales,f:Hyphomicrobiaceae
ZOTU_917	k:Bacteria,p:Proteobacteria,c:Alphaproteobacteria,o:Rhizobiales,f:Hyphomicrobiaceae,g:Hyphomicrobium
ZOTU_920	k:Bacteria,p:Verrucomicrobiota,c:Verrucomicrobiae,o:Verrucomicrobiales,f:Verrucomicrobiaceae,g:Prosthecobacter
ZOTU_923	k:Bacteria,p:Proteobacteria,c:Gammaproteobacteria,o:Burkholderiales,f:Comamonadaceae,g:Hydrogenophaga
ZOTU_924	k:Bacteria,p:Proteobacteria,c:Alphaproteobacteria,o:Sphingomonadales,f:Sphingomonadaceae,g:Sphingopyxis
ZOTU_926	k:Bacteria,p:Proteobacteria,c:Gammaproteobacteria,o:Pseudomonadales,f:Moraxellaceae,g:Psychrobacter
ZOTU_927	k:Bacteria,p:Proteobacteria,c:Gammaproteobacteria,o:Burkholderiales,f:Rhodocyclaceae,g:Dechloromonas
ZOTU_928	k:Bacteria,p:Nitrospirota,c:Nitrospiria,o:Nitrospirales,f:Nitrospiraceae,g:Nitrospira
ZOTU_930	k:Bacteria,p:Proteobacteria,c:Gammaproteobacteria,o:Cellvibrionales,f:Halieaceae,g:OM60(NOR5)_clade
ZOTU_931	k:Bacteria,p:Firmicutes,c:Clostridia,o:Eubacteriales,f:Eubacteriaceae,g:Acetobacterium
ZOTU_932	k:Bacteria,p:Bacteroidota,c:Bacteroidia,o:Chitinophagales,f:Chitinophagaceae,g:Dinghuibacter
ZOTU_935	k:Bacteria,p:Desulfobacterota,c:Desulfobacteria,o:Desulfobacterales,f:Desulfosarcinaceae,g:Sva0081_sediment_group
ZOTU_936	k:Bacteria,p:Proteobacteria,c:Alphaproteobacteria,o:Rhizobiales,f:Hyphomicrobiaceae
ZOTU_937	k:Bacteria,p:Proteobacteria,c:Gammaproteobacteria,o:Burkholderiales,f:Comamonadaceae,g:Curvibacter
ZOTU_938	k:Bacteria,p:Patescibacteria,c:Saccharimonadia,o:Saccharimonadales
ZOTU_939	k:Bacteria
ZOTU_940	k:Bacteria,p:Proteobacteria,c:Gammaproteobacteria,o:Burkholderiales,f:Comamonadaceae
ZOTU_941	k:Bacteria,p:Actinobacteriota,c:Actinobacteria,o:Propionibacteriales,f:Nocardioidaceae,g:Nocardioides
ZOTU_942	Unclassified
ZOTU_943	k:Bacteria,p:Actinobacteriota,c:Thermoleophilia,o:Gaiellales,f:Gaiellales_uncultured
ZOTU_944	k:Bacteria,p:Proteobacteria,c:Alphaproteobacteria,o:Sphingomonadales,f:Sphingomonadaceae,g:Sphingobium
ZOTU_945	k:Bacteria,p:Proteobacteria,c:Gammaproteobacteria,o:Burkholderiales,f:Comamonadaceae,g:Comamonadaceae_uncultured
ZOTU_946	k:Bacteria,p:Planctomycetota,c:OM190
ZOTU_948	k:Bacteria,p:Proteobacteria,c:Alphaproteobacteria,o:Alphaproteobacteria_uncultured
ZOTU_949	k:Bacteria
ZOTU_950	k:Bacteria
ZOTU_951	k:Bacteria,p:Proteobacteria,c:Gammaproteobacteria,o:Burkholderiales,f:Rhodocyclaceae
ZOTU_952	k:Bacteria,p:Actinobacteriota,c:Actinobacteria,o:Micrococcales,f:Intrasporangiaceae
ZOTU_953	k:Bacteria,p:Bacteroidota,c:Bacteroidia,o:Chitinophagales,f:Saprospiraceae,g:Saprospiraceae_uncultured
ZOTU_954	k:Bacteria,p:Acidobacteriota,c:Acidobacteriae,o:Acidobacteriales,f:Acidobacteriales_uncultured
ZOTU_955	k:Bacteria,p:Planctomycetota,c:OM190,s:planctomycete_A-2
ZOTU_956	k:Bacteria
ZOTU_957	k:Bacteria,p:Proteobacteria,c:Gammaproteobacteria,o:Burkholderiales,f:Comamonadaceae
ZOTU_958	k:Bacteria,p:Proteobacteria,c:Gammaproteobacteria,o:Burkholderiales,f:SC-I-84
ZOTU_959	k:Bacteria,p:Actinobacteriota,c:Actinobacteria,o:Micrococcales,f:Micrococcaceae,g:Kocuria
ZOTU_960	k:Bacteria
ZOTU_961	k:Bacteria,p:Proteobacteria,c:Alphaproteobacteria,o:Rhizobiales,f:Xanthobacteraceae,g:Xanthobacteraceae_uncultured
ZOTU_962	k:Bacteria,p:Proteobacteria,c:Alphaproteobacteria,o:Rhizobiales,f:Xanthobacteraceae,g:Pseudorhodoplanes
ZOTU_963	k:Bacteria,p:Verrucomicrobiota
ZOTU_964	k:Bacteria,p:Chloroflexi,c:Anaerolineae,o:Caldilineales,f:Caldilineaceae,g:Caldilineaceae_uncultured
ZOTU_966	k:Bacteria,p:Chloroflexi,c:Anaerolineae,o:Caldilineales,f:Caldilineaceae,g:Caldilineaceae_uncultured
ZOTU_968	k:Bacteria
ZOTU_969	k:Bacteria,p:Bacteroidota,c:Chlorobia,o:Chlorobiales,f:Chlorobiaceae,g:Chlorobaculum
ZOTU_970	k:Bacteria,p:Proteobacteria,c:Alphaproteobacteria,o:Rhizobiales,f:Rhizobiaceae,g:Rhizobiaceae_uncultured
ZOTU_971	k:Bacteria,p:Proteobacteria,c:Alphaproteobacteria,o:Rhizobiales,f:Rhizobiales_Incertae_Sedis,g:Phreatobacter
ZOTU_972	k:Bacteria,p:Firmicutes,c:Negativicutes,o:Veillonellales-Selenomonadales,f:Veillonellaceae,g:Veillonella
ZOTU_973	k:Bacteria,p:Firmicutes,o:DTU014
ZOTU_974	k:Bacteria,p:Proteobacteria,c:Alphaproteobacteria,o:Rhizobiales,f:Rhizobiales_Incertae_Sedis,g:Rhizobiales_Incertae_Sedis_uncultured
ZOTU_975	k:Bacteria,p:Actinobacteriota,c:Thermoleophilia,o:Gaiellales,f:Gaiellales_uncultured
ZOTU_976	k:Bacteria,p:Proteobacteria,c:Alphaproteobacteria,o:Rhodobacterales,f:Rhodobacteraceae,g:Paracoccus
ZOTU_977	k:Bacteria,p:Chloroflexi,c:Anaerolineae,o:SBR1031,f:A4b
ZOTU_978	k:Bacteria,p:Dependentiae,c:Babeliae,o:Babeliales
ZOTU_979	k:Bacteria,p:Proteobacteria,c:Gammaproteobacteria,o:Burkholderiales,f:Rhodocyclaceae
ZOTU_980	k:Bacteria,p:Acidobacteriota,c:Blastocatellia,o:Blastocatellales,f:Blastocatellaceae,g:JGI_0001001-H03
ZOTU_981	k:Bacteria,p:Chloroflexi,c:Anaerolineae,o:Caldilineales,f:Caldilineaceae,g:Caldilineaceae_uncultured
ZOTU_982	k:Bacteria,p:Acidobacteriota,c:Acidobacteriae,o:Bryobacterales,f:Bryobacteraceae,g:Bryobacter
ZOTU_983	k:Bacteria,p:Proteobacteria,c:Gammaproteobacteria,o:Burkholderiales,f:Comamonadaceae
ZOTU_984	k:Bacteria,p:Acidobacteriota,c:Subgroup_22
ZOTU_985	k:Bacteria,p:Verrucomicrobiota,c:Verrucomicrobiae,o:Verrucomicrobiales,f:Rubritaleaceae,g:Luteolibacter,s:Verrucomicrobia_bacterium_SCGC_AAA027-I19
ZOTU_986	k:Bacteria,p:Bacteroidota,c:Bacteroidia,o:Chitinophagales,f:Chitinophagaceae,g:Chitinophagaceae_uncultured
ZOTU_987	k:Bacteria,p:Proteobacteria,c:Alphaproteobacteria,o:Alphaproteobacteria_uncultured
ZOTU_988	k:Bacteria
ZOTU_990	k:Bacteria,p:Planctomycetota,c:Planctomycetes,o:Isosphaerales,f:Isosphaeraceae
ZOTU_991	k:Bacteria
ZOTU_992	k:Bacteria,p:Firmicutes,o:DTU014
ZOTU_993	k:Bacteria,p:Firmicutes,c:Clostridia,f:Hungateiclostridiaceae,g:Hungateiclostridiaceae_uncultured
ZOTU_994	k:Bacteria,p:Proteobacteria,c:Gammaproteobacteria,o:Burkholderiales,f:Rhodocyclaceae,g:Dechloromonas
ZOTU_995	k:Bacteria,p:Firmicutes,c:Bacilli,o:Lactobacillales,f:Streptococcaceae,g:Streptococcus
ZOTU_996	k:Bacteria,p:Proteobacteria,c:Gammaproteobacteria,o:Burkholderiales,f:Comamonadaceae
ZOTU_997	k:Bacteria,p:Firmicutes,c:Bacilli,o:Mycoplasmatales,f:Mycoplasmataceae,g:Mycoplasma
ZOTU_998	k:Bacteria,p:Proteobacteria,c:Gammaproteobacteria,o:Competibacterales,f:Competibacteraceae,g:Candidatus_Competibacter
ZOTU_999	k:Bacteria,p:Proteobacteria,c:Gammaproteobacteria,o:Pseudomonadales,f:Pseudomonadaceae,g:Pseudomonas
ZOTU_1000	k:Bacteria,p:Proteobacteria,c:Gammaproteobacteria,o:Burkholderiales,f:Rhodocyclaceae,g:Azospira
ZOTU_1001	k:Bacteria,p:Verrucomicrobiota,c:Verrucomicrobiae,o:Verrucomicrobiales,f:Rubritaleaceae,g:Luteolibacter
ZOTU_1002	k:Bacteria
ZOTU_1003	k:Bacteria,p:Proteobacteria,c:Alphaproteobacteria,o:Rhodobacterales,f:Rhodobacteraceae
ZOTU_1004	k:Bacteria,p:Verrucomicrobiota,c:Verrucomicrobiae,o:Verrucomicrobiales,f:Rubritaleaceae,g:Luteolibacter
ZOTU_1005	k:Bacteria
ZOTU_1006	k:Bacteria,p:Proteobacteria,c:Alphaproteobacteria,o:Dongiales,f:Dongiaceae,g:Dongia
ZOTU_1007	k:Bacteria,p:NB1-j
ZOTU_1008	k:Bacteria,p:Actinobacteriota,c:Acidimicrobiia,o:Microtrichales,f:Ilumatobacteraceae,g:Ilumatobacteraceae_uncultured
ZOTU_1010	k:Bacteria,p:Bacteroidota,c:Bacteroidia,o:Bacteroidales,f:Bacteroidetes_vadinHA17
ZOTU_1011	k:Bacteria,p:Firmicutes,c:Clostridia,o:Peptostreptococcales-Tissierellales,f:Peptostreptococcaceae,g:Romboutsia
ZOTU_1012	k:Bacteria,p:Proteobacteria,c:Gammaproteobacteria,o:Burkholderiales,f:Sutterellaceae,g:Sutterellaceae_uncultured
ZOTU_1013	k:Bacteria,p:Proteobacteria,c:Alphaproteobacteria,o:Rhizobiales,f:Devosiaceae,g:Devosia
ZOTU_1015	k:Bacteria
ZOTU_1016	k:Bacteria,p:Proteobacteria,c:Gammaproteobacteria,o:Burkholderiales,f:Sutterellaceae,g:Sutterellaceae_uncultured
ZOTU_1017	Unclassified
ZOTU_1018	k:Bacteria
ZOTU_1019	k:Bacteria,p:Patescibacteria,c:Saccharimonadia,o:Saccharimonadales
ZOTU_1020	k:Bacteria,p:Proteobacteria,c:Gammaproteobacteria,o:Enterobacterales,f:Yersiniaceae,g:Serratia
ZOTU_1021	k:Bacteria,p:Proteobacteria,c:Gammaproteobacteria,o:Burkholderiales,f:Comamonadaceae,g:Comamonas
ZOTU_1022	k:Bacteria,p:Acidobacteriota,c:Aminicenantia,o:Aminicenantales
ZOTU_1024	k:Bacteria,p:Proteobacteria,c:Alphaproteobacteria,o:Rhodobacterales,f:Rhodobacteraceae
ZOTU_1025	k:Bacteria,p:Chloroflexi,c:Anaerolineae,o:SJA-15
ZOTU_1026	k:Bacteria,p:Acidobacteriota,c:Aminicenantia,o:Aminicenantales
ZOTU_1027	k:Bacteria,p:Proteobacteria,c:Gammaproteobacteria,o:Burkholderiales,f:Sutterellaceae,g:Sutterellaceae_uncultured
ZOTU_1028	k:Bacteria,p:Proteobacteria,c:Alphaproteobacteria,o:Rhizobiales,f:Rhizobiales_Incertae_Sedis,g:Rhizobiales_Incertae_Sedis_uncultured
ZOTU_1029	k:Bacteria,p:Caldisericota,c:Caldisericia,o:Caldisericales,f:LF045
ZOTU_1032	k:Bacteria
ZOTU_1033	k:Bacteria,p:Actinobacteriota,c:Actinobacteria,o:Corynebacteriales,f:Corynebacteriaceae,g:Lawsonella
ZOTU_1034	k:Bacteria,p:Firmicutes,c:Clostridia,o:Peptostreptococcales-Tissierellales,f:Peptostreptococcaceae,g:Romboutsia
ZOTU_1035	k:Bacteria,p:Proteobacteria,c:Alphaproteobacteria,o:Sphingomonadales,f:Sphingomonadaceae,g:Sphingomonas
ZOTU_1036	k:Bacteria,p:Proteobacteria,c:Alphaproteobacteria,o:Sphingomonadales,f:Sphingomonadaceae,g:Novosphingobium
ZOTU_1037	k:Bacteria,p:Proteobacteria,c:Alphaproteobacteria,o:Rhizobiales,f:Beijerinckiaceae,g:Methylocystis
ZOTU_1038	k:Bacteria,p:Proteobacteria,c:Alphaproteobacteria,o:Rhodobacterales,f:Rhodobacteraceae
ZOTU_1039	k:Bacteria,p:Actinobacteriota,c:Actinobacteria,o:Propionibacteriales,f:Nocardioidaceae,g:Nocardioides
ZOTU_1040	k:Bacteria,p:Proteobacteria,c:Gammaproteobacteria,o:Burkholderiales
ZOTU_1042	k:Bacteria,p:Deinococcota,c:Deinococci,o:Thermales,f:Thermaceae,g:Meiothermus
ZOTU_1043	k:Bacteria,p:Bacteroidota,c:Bacteroidia,o:Cytophagales,f:Cyclobacteriaceae,g:Mariniradius,s:Mariniradius_saccharolyticus_AK6
ZOTU_1044	k:Bacteria,p:Bacteroidota,c:Bacteroidia,o:Bacteroidales,f:Rikenellaceae,g:Rikenellaceae_uncultured
ZOTU_1045	k:Bacteria,p:Proteobacteria,c:Gammaproteobacteria,o:Methylococcales,f:Methylomonadaceae
ZOTU_1047	k:Bacteria
ZOTU_1048	k:Bacteria,p:Proteobacteria,c:Gammaproteobacteria,o:Burkholderiales,f:Chitinibacteraceae,g:Chitinibacter
ZOTU_1049	k:Bacteria,p:Armatimonadota,c:Fimbriimonadia,o:Fimbriimonadales,f:Fimbriimonadaceae
ZOTU_1050	k:Bacteria,p:Proteobacteria,c:Gammaproteobacteria,o:Competibacterales,f:Competibacteraceae,g:Candidatus_Competibacter
ZOTU_1051	k:Bacteria,p:Chloroflexi,c:Anaerolineae,o:Anaerolineales,f:Anaerolineaceae
ZOTU_1052	k:Bacteria,p:Verrucomicrobiota,c:Verrucomicrobiae,o:Verrucomicrobiales,f:Rubritaleaceae,g:Luteolibacter
ZOTU_1053	k:Bacteria
ZOTU_1054	k:Bacteria,p:Proteobacteria,c:Gammaproteobacteria,o:Pseudomonadales,f:Pseudomonadaceae,g:Pseudomonas
ZOTU_1055	k:Bacteria,p:Chloroflexi,c:Chloroflexia,o:Thermomicrobiales,f:JG30-KF-CM45
ZOTU_1056	k:Bacteria,p:Firmicutes,c:Bacilli,o:Lactobacillales,f:Aerococcaceae,g:Aerosphaera
ZOTU_1057	k:Bacteria,p:Proteobacteria,c:Alphaproteobacteria,o:Holosporales,f:Holosporaceae
ZOTU_1058	k:Bacteria,p:Actinobacteriota,c:Actinobacteria,o:Micrococcales,f:Micrococcaceae,g:Rothia
ZOTU_1060	k:Bacteria
ZOTU_1061	k:Bacteria,p:Proteobacteria,c:Alphaproteobacteria,o:Rhizobiales,f:Hyphomicrobiaceae,g:Hyphomicrobium
ZOTU_1062	k:Bacteria
ZOTU_1063	k:Bacteria,p:Proteobacteria,c:Gammaproteobacteria,o:Burkholderiales
ZOTU_1064	k:Bacteria,p:Proteobacteria,c:Alphaproteobacteria,o:Rhizobiales,f:Beijerinckiaceae,g:Bosea
ZOTU_1065	k:Bacteria
ZOTU_1066	k:Bacteria,p:Proteobacteria,c:Gammaproteobacteria,o:Pseudomonadales,f:Moraxellaceae,g:Acinetobacter
ZOTU_1068	k:Bacteria,p:Proteobacteria,c:Gammaproteobacteria,o:Burkholderiales,f:SC-I-84
ZOTU_1070	k:Bacteria,p:Chloroflexi,c:Anaerolineae,o:Anaerolineales,f:Anaerolineaceae,g:Anaerolinea
ZOTU_1072	k:Bacteria,p:Proteobacteria,c:Gammaproteobacteria,o:Burkholderiales,f:Rhodocyclaceae,g:Dechloromonas
ZOTU_1073	k:Bacteria,p:Actinobacteriota,c:Actinobacteria,o:Micrococcales,f:Microbacteriaceae,g:Microbacterium
ZOTU_1074	k:Bacteria
ZOTU_1075	k:Bacteria,p:Actinobacteriota,c:Actinobacteria,o:Kineosporiales,f:Kineosporiaceae
ZOTU_1076	k:Bacteria,p:Firmicutes,c:Clostridia,o:Christensenellales,f:Christensenellaceae,g:Christensenellaceae_R-7_group,s:Clostridium_sp._enrichment_culture_clone_VanCtr93
ZOTU_1077	k:Bacteria,p:Actinobacteriota,c:Actinobacteria,o:Corynebacteriales,f:Dietziaceae,g:Dietzia
ZOTU_1078	k:Bacteria,p:Proteobacteria,c:Alphaproteobacteria,o:Rhizobiales,f:Hyphomicrobiaceae,g:Hyphomicrobium
ZOTU_1079	k:Bacteria,p:Proteobacteria,c:Alphaproteobacteria
ZOTU_1080	k:Bacteria,p:Proteobacteria,c:Alphaproteobacteria,o:Rhodobacterales,f:Rhodobacteraceae
ZOTU_1081	k:Bacteria,p:Actinobacteriota,c:Actinobacteria,o:Corynebacteriales,f:Mycobacteriaceae,g:Mycobacterium
ZOTU_1082	k:Bacteria,p:Proteobacteria,c:Alphaproteobacteria,o:Rhodobacterales,f:Rhodobacteraceae
ZOTU_1084	k:Bacteria,p:Bacteroidota,c:Bacteroidia,o:Flavobacteriales,f:Flavobacteriaceae,g:Actibacter
ZOTU_1085	k:Bacteria,p:Proteobacteria,c:Alphaproteobacteria,o:Rhizobiales,f:Rhizobiales_Incertae_Sedis,g:Phreatobacter
ZOTU_1086	k:Bacteria,p:Proteobacteria,c:Gammaproteobacteria,o:Burkholderiales,f:Rhodocyclaceae,g:Dechloromonas
ZOTU_1087	k:Bacteria,p:Proteobacteria,c:Gammaproteobacteria,o:Pseudomonadales,f:Pseudomonadaceae,g:Pseudomonas
ZOTU_1088	k:Bacteria,p:Proteobacteria,c:Gammaproteobacteria,o:Burkholderiales,f:Comamonadaceae,g:Limnohabitans
ZOTU_1089	k:Bacteria,p:Proteobacteria,c:Alphaproteobacteria,o:Acetobacterales,f:Acetobacteraceae,g:Roseomonas
ZOTU_1091	k:Bacteria
ZOTU_1092	k:Bacteria,p:Actinobacteriota,c:Acidimicrobiia,o:Microtrichales,f:Microtrichales_uncultured
ZOTU_1093	k:Bacteria,p:Proteobacteria,c:Alphaproteobacteria,o:Acetobacterales,f:Acetobacteraceae,g:Roseomonas
ZOTU_1095	k:Bacteria,p:Proteobacteria,c:Alphaproteobacteria,o:Rhodobacterales,f:Rhodobacteraceae
ZOTU_1096	k:Bacteria,p:Proteobacteria,c:Alphaproteobacteria,o:Rhizobiales
ZOTU_1097	k:Bacteria,p:Proteobacteria,c:Gammaproteobacteria,o:Burkholderiales,f:Comamonadaceae,g:Acidovorax
ZOTU_1098	k:Bacteria,p:Acidobacteriota,c:Vicinamibacteria,o:Subgroup_17
ZOTU_1099	k:Bacteria,p:Acidobacteriota,c:Acidobacteriae,o:Solibacterales,f:Solibacteraceae,g:Candidatus_Solibacter
ZOTU_1100	k:Bacteria,p:Proteobacteria,c:Gammaproteobacteria,o:Burkholderiales,f:Comamonadaceae
ZOTU_1101	k:Bacteria,p:Planctomycetota,c:Planctomycetes
ZOTU_1102	k:Bacteria,p:Proteobacteria,c:Gammaproteobacteria,o:Pseudomonadales,f:Pseudomonadaceae,g:Pseudomonas
ZOTU_1104	k:Bacteria
ZOTU_1105	k:Bacteria,p:Desulfobacterota,c:Desulfobacteria,o:Desulfobacterales,f:Desulfosarcinaceae,g:Sva0081_sediment_group
ZOTU_1106	k:Bacteria,p:Desulfobacterota,c:Desulfobulbia,o:Desulfobulbales,f:Desulfobulbaceae,g:Candidatus_Electronema
ZOTU_1107	k:Bacteria,p:Bacteroidota,c:Chlorobia,o:Chlorobiales,f:Chlorobiaceae,g:Chlorobaculum
ZOTU_1108	k:Bacteria,p:Proteobacteria,c:Alphaproteobacteria,o:Rhizobiales,f:Hyphomicrobiaceae
ZOTU_1109	k:Bacteria,p:Bdellovibrionota,c:Bdellovibrionia,o:Bdellovibrionales,f:Bdellovibrionaceae,g:Bdellovibrio
ZOTU_1110	k:Bacteria,p:Proteobacteria,c:Alphaproteobacteria,o:Sphingomonadales,f:Sphingomonadaceae,g:Novosphingobium
ZOTU_1111	k:Bacteria
ZOTU_1112	k:Bacteria,p:Proteobacteria,c:Alphaproteobacteria,o:Rhizobiales,f:Rhizobiales_Incertae_Sedis,g:Rhizobiales_Incertae_Sedis_uncultured
ZOTU_1113	k:Bacteria,p:Chloroflexi,c:Anaerolineae,o:Anaerolineales,f:Anaerolineaceae,g:Longilinea
ZOTU_1114	k:Bacteria,p:Proteobacteria,c:Gammaproteobacteria,o:Burkholderiales,f:Comamonadaceae,g:Acidovorax
ZOTU_1115	k:Bacteria
ZOTU_1116	k:Bacteria,p:Proteobacteria,c:Alphaproteobacteria,o:Rhizobiales,f:Rhizobiales_Incertae_Sedis,g:Rhizobiales_Incertae_Sedis_uncultured
ZOTU_1119	k:Bacteria,p:Proteobacteria,c:Alphaproteobacteria,o:Rhodobacterales,f:Rhodobacteraceae
ZOTU_1120	k:Bacteria,p:Planctomycetota,c:Planctomycetes,o:Isosphaerales,f:Isosphaeraceae
ZOTU_1121	k:Bacteria
ZOTU_1122	k:Bacteria
ZOTU_1123	k:Bacteria,p:Bacteroidota,c:Bacteroidia,o:Flavobacteriales,f:Weeksellaceae,g:Chryseobacterium
ZOTU_1124	k:Bacteria,p:Firmicutes,o:DTU014
ZOTU_1125	k:Bacteria,p:Proteobacteria,c:Alphaproteobacteria,o:Rhizobiales,f:Rhizobiales_Incertae_Sedis,g:Rhizobiales_Incertae_Sedis_uncultured
ZOTU_1127	k:Bacteria,p:Proteobacteria,c:Alphaproteobacteria,o:Rhizobiales
ZOTU_1128	k:Bacteria
ZOTU_1129	k:Bacteria,p:Nitrospirota,c:Thermodesulfovibrionia,o:Thermodesulfovibrionia_uncultured
ZOTU_1130	k:Bacteria,p:Firmicutes,c:Bacilli,o:Mycoplasmatales,f:Mycoplasmataceae,g:Mycoplasma
ZOTU_1131	k:Bacteria,p:WS2
ZOTU_1132	k:Bacteria,p:Proteobacteria,c:Gammaproteobacteria,o:Burkholderiales,f:Nitrosomonadaceae,g:Ellin6067
ZOTU_1134	k:Bacteria
ZOTU_1135	k:Bacteria,p:Spirochaetota,c:Spirochaetia,o:Spirochaetales
ZOTU_1136	Unclassified
ZOTU_1137	k:Bacteria,p:Proteobacteria,c:Gammaproteobacteria,o:Aeromonadales,f:Aeromonadaceae,g:Aeromonas
ZOTU_1138	k:Bacteria,p:Proteobacteria,c:Alphaproteobacteria,o:Rhodobacterales,f:Rhodobacteraceae
ZOTU_1139	k:Bacteria,p:Actinobacteriota,c:Acidimicrobiia,o:Microtrichales,f:Ilumatobacteraceae,g:CL500-29_marine_group
ZOTU_1140	k:Bacteria,p:Firmicutes,c:Bacilli,o:Erysipelotrichales,f:Erysipelotrichaceae,g:Dielma
ZOTU_1141	k:Bacteria,p:Spirochaetota
ZOTU_1142	k:Bacteria,p:Firmicutes,c:Clostridia,o:Clostridiales,f:Clostridiaceae,g:Clostridium_sensu_stricto_1
ZOTU_1143	k:Bacteria,p:Bacteroidota,c:Bacteroidia,o:Bacteroidales,f:Bacteroidaceae,g:Bacteroides
ZOTU_1144	k:Bacteria,p:Firmicutes,c:Clostridia,o:Peptostreptococcales-Tissierellales,f:Anaerovoracaceae,g:[Eubacterium]_brachy_group
ZOTU_1145	k:Bacteria,p:Proteobacteria,c:Alphaproteobacteria,o:Rhizobiales,f:Rhizobiales_Incertae_Sedis,g:Rhizobiales_Incertae_Sedis_uncultured
ZOTU_1146	k:Bacteria
ZOTU_1148	k:Bacteria,p:Proteobacteria,c:Alphaproteobacteria,o:Rhizobiales,f:Hyphomicrobiaceae,g:Hyphomicrobium
ZOTU_1149	k:Bacteria,p:Proteobacteria,c:Alphaproteobacteria,o:Rhodobacterales,f:Rhodobacteraceae,g:Limibaculum
ZOTU_1150	k:Bacteria,p:Actinobacteriota,c:Actinobacteria,o:Corynebacteriales,f:Nocardiaceae,g:Rhodococcus
ZOTU_1151	k:Bacteria,p:Proteobacteria,c:Gammaproteobacteria,o:Burkholderiales,f:SC-I-84
ZOTU_1152	k:Bacteria,p:Proteobacteria,c:Gammaproteobacteria,o:Burkholderiales,f:Comamonadaceae
ZOTU_1153	k:Bacteria,p:Bacteroidota,c:Chlorobia,o:Chlorobiales,f:Chlorobiaceae,g:Chlorobium
ZOTU_1154	k:Bacteria
ZOTU_1157	k:Bacteria,p:Firmicutes,c:Bacilli,o:Staphylococcales,f:Staphylococcaceae,g:Staphylococcus
ZOTU_1158	k:Bacteria,p:Armatimonadota,c:Fimbriimonadia,o:Fimbriimonadales,f:Fimbriimonadaceae
ZOTU_1159	k:Bacteria
ZOTU_1160	k:Bacteria,p:Firmicutes,c:Clostridia,o:Peptostreptococcales-Tissierellales,f:Anaerovoracaceae,g:[Eubacterium]_brachy_group
ZOTU_1161	Unclassified
ZOTU_1163	k:Bacteria
ZOTU_1164	k:Bacteria,p:Verrucomicrobiota,c:Chlamydiae,o:Chlamydiales,f:Simkaniaceae
ZOTU_1165	k:Bacteria,p:Proteobacteria,c:Gammaproteobacteria,o:Burkholderiales,f:Comamonadaceae,g:Sphaerotilus
ZOTU_1166	k:Bacteria,p:Proteobacteria,c:Alphaproteobacteria,o:Rhizobiales,f:Hyphomicrobiaceae,g:Pedomicrobium
ZOTU_1167	k:Bacteria,p:Proteobacteria,c:Alphaproteobacteria,o:Rhizobiales
ZOTU_1168	k:Bacteria,p:Proteobacteria,c:Alphaproteobacteria,o:Rhodobacterales,f:Rhodobacteraceae,g:Rhodobacter
ZOTU_1169	k:Bacteria,p:Chloroflexi,c:Anaerolineae,o:Caldilineales,f:Caldilineaceae,g:Caldilineaceae_uncultured
ZOTU_1170	k:Bacteria,p:Proteobacteria,c:Alphaproteobacteria,o:Rhizobiales,f:Hyphomicrobiaceae
ZOTU_1171	k:Bacteria,p:Proteobacteria,c:Alphaproteobacteria,o:Sphingomonadales,f:Sphingomonadaceae,g:Sphingomonas
ZOTU_1172	k:Bacteria,p:Bacteroidota,c:Bacteroidia,o:Bacteroidales,f:Barnesiellaceae,g:Barnesiellaceae_uncultured
ZOTU_1174	k:Bacteria,p:Verrucomicrobiota,c:Verrucomicrobiae,o:Verrucomicrobiales
ZOTU_1176	k:Bacteria,p:Patescibacteria,c:Saccharimonadia,o:Saccharimonadales
ZOTU_1177	k:Bacteria
ZOTU_1178	k:Bacteria
ZOTU_1179	k:Bacteria
ZOTU_1180	k:Bacteria,p:Verrucomicrobiota,c:Lentisphaeria,o:Oligosphaerales,f:Lenti-02
ZOTU_1181	k:Bacteria,p:Proteobacteria,c:Gammaproteobacteria,o:Burkholderiales,f:Comamonadaceae
ZOTU_1182	k:Bacteria,p:Acidobacteriota,c:Acidobacteriae,o:Acidobacteriales,f:Acidobacteriales_uncultured
ZOTU_1183	k:Bacteria,p:Acidobacteriota,c:Blastocatellia,o:Blastocatellales,f:Blastocatellaceae
ZOTU_1184	k:Bacteria,p:Proteobacteria,c:Alphaproteobacteria,o:Rhizobiales,f:Rhizobiales_Incertae_Sedis,g:Rhizobiales_Incertae_Sedis_uncultured
ZOTU_1185	k:Bacteria,p:Firmicutes,c:Clostridia,o:Clostridiales,f:Clostridiaceae,g:Clostridium_sensu_stricto_1
ZOTU_1186	k:Bacteria,p:Bacteroidota,c:Bacteroidia,o:Flavobacteriales,f:Flavobacteriaceae,g:Flavobacterium
ZOTU_1187	k:Bacteria,p:Actinobacteriota,c:Coriobacteriia,o:OPB41
ZOTU_1188	k:Bacteria,p:Chloroflexi,c:JG30-KF-CM66
ZOTU_1189	k:Bacteria,p:Proteobacteria,c:Gammaproteobacteria,o:Burkholderiales,f:Rhodocyclaceae,g:Dechloromonas
ZOTU_1192	k:Bacteria,p:Proteobacteria,c:Alphaproteobacteria,o:Rhizobiales,f:Hyphomicrobiaceae,g:Hyphomicrobium
ZOTU_1193	k:Bacteria,p:Acidobacteriota,c:Vicinamibacteria,o:Vicinamibacterales,f:Vicinamibacterales_uncultured
ZOTU_1195	k:Bacteria,p:Proteobacteria,c:Gammaproteobacteria,o:Burkholderiales,f:Rhodocyclaceae
ZOTU_1196	k:Bacteria,p:Actinobacteriota,c:Actinobacteria,o:Kineosporiales,f:Kineosporiaceae,g:Kineosporia
ZOTU_1197	k:Bacteria
ZOTU_1199	k:Bacteria,p:Acidobacteriota,c:Vicinamibacteria,o:Vicinamibacterales,f:Vicinamibacterales_uncultured
ZOTU_1200	k:Bacteria,p:Proteobacteria,c:Gammaproteobacteria,o:Burkholderiales,f:Comamonadaceae
ZOTU_1201	k:Bacteria,p:Bacteroidota,c:Bacteroidia,o:Flavobacteriales,f:Flavobacteriaceae,g:Flavobacterium
ZOTU_1202	k:Bacteria,p:Proteobacteria,c:Gammaproteobacteria,o:Pseudomonadales,f:Moraxellaceae,g:Psychrobacter
ZOTU_1203	k:Bacteria,p:Bacteroidota,c:Bacteroidia
ZOTU_1205	k:Bacteria,p:Proteobacteria,c:Gammaproteobacteria,o:Nitrosococcales,f:Methylophagaceae,g:Methylophaga
ZOTU_1206	k:Bacteria,p:Proteobacteria,c:Gammaproteobacteria,o:Burkholderiales,f:Sutterellaceae,g:Sutterellaceae_uncultured
ZOTU_1207	k:Bacteria
ZOTU_1208	k:Bacteria,p:Proteobacteria,c:Gammaproteobacteria,o:Burkholderiales,f:Comamonadaceae
ZOTU_1209	k:Bacteria,p:Actinobacteriota,c:Actinobacteria,o:Corynebacteriales,f:Mycobacteriaceae,g:Mycobacterium
ZOTU_1210	k:Bacteria,p:Proteobacteria,c:Alphaproteobacteria,o:Rhizobiales,f:Xanthobacteraceae,g:Pseudorhodoplanes
ZOTU_1211	k:Bacteria,p:Planctomycetota,c:Planctomycetes,o:Isosphaerales,f:Isosphaeraceae,g:Singulisphaera
ZOTU_1212	k:Bacteria
ZOTU_1213	k:Bacteria,p:Proteobacteria,c:Alphaproteobacteria,o:Micavibrionales
ZOTU_1215	k:Bacteria,p:Bacteroidota,c:Bacteroidia,o:Flavobacteriales,f:Flavobacteriaceae,g:Flavobacterium
ZOTU_1216	k:Bacteria
ZOTU_1217	k:Bacteria,p:Actinobacteriota,c:Thermoleophilia,o:Gaiellales,f:Gaiellales_uncultured
ZOTU_1220	k:Bacteria,p:Proteobacteria,c:Alphaproteobacteria,o:Acetobacterales,f:Acetobacteraceae,g:Roseomonas
ZOTU_1221	k:Bacteria,p:Proteobacteria,c:Alphaproteobacteria,o:Rhizobiales,f:Rhizobiaceae
ZOTU_1223	k:Bacteria,p:Proteobacteria,c:Gammaproteobacteria,o:Burkholderiales,f:Hydrogenophilaceae,g:Hydrogenophilaceae_uncultured
ZOTU_1224	k:Bacteria,p:Chloroflexi,c:Chloroflexia,o:Thermomicrobiales,f:JG30-KF-CM45
ZOTU_1225	k:Bacteria,p:Actinobacteriota,c:Acidimicrobiia,o:IMCC26256
ZOTU_1226	k:Bacteria,p:Proteobacteria,c:Alphaproteobacteria,o:Sphingomonadales,f:Sphingomonadaceae
ZOTU_1228	k:Bacteria,p:Verrucomicrobiota,c:Verrucomicrobiae,o:Verrucomicrobiales,f:Rubritaleaceae,g:Luteolibacter
ZOTU_1229	k:Bacteria,p:Proteobacteria,c:Gammaproteobacteria,o:Pseudomonadales,f:Pseudomonadaceae,g:Pseudomonas
ZOTU_1231	k:Bacteria,p:Proteobacteria,c:Gammaproteobacteria,o:Pseudomonadales,f:Pseudomonadaceae,g:Pseudomonas
ZOTU_1232	k:Bacteria,p:Proteobacteria,c:Gammaproteobacteria,o:Burkholderiales,f:Nitrosomonadaceae,g:Ellin6067
ZOTU_1233	k:Bacteria
ZOTU_1235	k:Bacteria,p:Chloroflexi,c:Anaerolineae,o:SJA-15
ZOTU_1236	k:Bacteria,p:Chloroflexi,c:KD4-96
ZOTU_1237	k:Bacteria,p:Chloroflexi,c:Anaerolineae,o:Anaerolineales,f:Anaerolineaceae,g:Anaerolineaceae_uncultured
ZOTU_1238	k:Bacteria,p:Proteobacteria,c:Gammaproteobacteria,o:Aeromonadales,f:Aeromonadaceae,g:Aeromonas
ZOTU_1240	k:Bacteria,p:Proteobacteria,c:Gammaproteobacteria,o:Xanthomonadales,f:Rhodanobacteraceae,g:Tahibacter
ZOTU_1241	k:Bacteria,p:Proteobacteria,c:Alphaproteobacteria,o:Acetobacterales,f:Acetobacteraceae
ZOTU_1243	k:Bacteria,p:Cyanobacteria,c:Cyanobacteriia,o:Cyanobacteriales,f:Nostocaceae,g:Synechococcus_PCC-7902
ZOTU_1244	Unclassified
ZOTU_1245	k:Bacteria,p:Proteobacteria,c:Alphaproteobacteria,o:Rhizobiales,f:Beijerinckiaceae,g:Methylobacterium-Methylorubrum
ZOTU_1246	k:Bacteria,p:Bacteroidota,c:Bacteroidia,o:Bacteroidales,f:Paludibacteraceae,g:Paludibacter
ZOTU_1247	k:Bacteria,p:Proteobacteria,c:Gammaproteobacteria,o:Burkholderiales,f:Rhodocyclaceae
ZOTU_1248	k:Bacteria,p:Proteobacteria,c:Gammaproteobacteria,o:Xanthomonadales
ZOTU_1249	k:Bacteria
ZOTU_1250	k:Bacteria,p:Proteobacteria,c:Alphaproteobacteria,o:Alphaproteobacteria_uncultured
ZOTU_1251	k:Bacteria,p:Patescibacteria,c:ABY1,o:Candidatus_Kuenenbacteria
ZOTU_1252	k:Bacteria,p:Acidobacteriota,c:Aminicenantia,o:Aminicenantales
ZOTU_1253	k:Bacteria,p:Bacteroidota,c:Bacteroidia
ZOTU_1254	k:Bacteria,p:Acidobacteriota,c:Aminicenantia,o:Aminicenantales
ZOTU_1255	k:Bacteria,p:Zixibacteria
ZOTU_1257	k:Bacteria,p:Patescibacteria,c:Saccharimonadia,o:Saccharimonadales
ZOTU_1258	k:Bacteria,p:Bacteroidota,c:Bacteroidia,o:Flavobacteriales,f:Weeksellaceae
ZOTU_1259	k:Bacteria,p:Proteobacteria,c:Gammaproteobacteria,o:Burkholderiales,f:Rhodocyclaceae
ZOTU_1260	k:Bacteria,p:Proteobacteria,c:Gammaproteobacteria,o:Burkholderiales,f:Rhodocyclaceae
ZOTU_1262	k:Bacteria,p:Acidobacteriota,c:Acidobacteriae,o:Subgroup_2
ZOTU_1263	k:Bacteria,p:Actinobacteriota,c:Actinobacteria,o:Micrococcales,f:Micrococcaceae,g:Micrococcus
ZOTU_1264	k:Bacteria,p:Actinobacteriota,c:Actinobacteria,o:Corynebacteriales,f:Mycobacteriaceae,g:Mycobacterium
ZOTU_1265	k:Bacteria,p:Chloroflexi,c:Chloroflexia,o:Thermomicrobiales,f:JG30-KF-CM45
ZOTU_1266	k:Bacteria,p:Firmicutes,c:Clostridia,o:Clostridiales,f:Clostridiaceae,g:Clostridium_sensu_stricto_13
ZOTU_1269	k:Bacteria,p:Proteobacteria,c:Alphaproteobacteria,o:Caulobacterales,f:Caulobacteraceae,g:Brevundimonas
ZOTU_1270	k:Bacteria,p:Firmicutes,c:Clostridia,o:Oscillospirales,f:Ruminococcaceae
ZOTU_1272	k:Bacteria,p:Proteobacteria,c:Alphaproteobacteria,o:Rhizobiales,f:Hyphomicrobiaceae,g:Pedomicrobium
ZOTU_1273	k:Bacteria,p:Acidobacteriota,c:Vicinamibacteria,o:Subgroup_17
ZOTU_1274	k:Bacteria
ZOTU_1275	k:Bacteria,p:Actinobacteriota,c:Acidimicrobiia,o:Microtrichales,f:Ilumatobacteraceae,g:CL500-29_marine_group
ZOTU_1276	k:Bacteria,p:Acidobacteriota,c:Blastocatellia,o:Blastocatellales,f:Blastocatellaceae,g:Stenotrophobacter
ZOTU_1277	k:Bacteria,p:Proteobacteria,c:Alphaproteobacteria,o:Defluviicoccales,f:Defluviicoccaceae,g:Defluviicoccus
ZOTU_1279	k:Bacteria,p:Patescibacteria,c:Saccharimonadia,o:Saccharimonadales
ZOTU_1280	k:Bacteria,p:Proteobacteria,c:Alphaproteobacteria,o:Rhizobiales,f:Rhizobiaceae,g:Aliihoeflea
ZOTU_1281	k:Bacteria,p:Patescibacteria,c:ABY1
ZOTU_1282	k:Bacteria
ZOTU_1283	k:Bacteria,p:Campilobacterota,c:Campylobacteria,o:Campylobacterales,f:Sulfurimonadaceae,g:Sulfuricurvum
ZOTU_1284	k:Bacteria,p:Actinobacteriota,c:Actinobacteria,o:Frankiales,f:Acidothermaceae,g:Acidothermus
ZOTU_1285	k:Bacteria,p:Planctomycetota,c:Planctomycetes,o:Gemmatales,f:Gemmataceae,g:Gemmataceae_uncultured
ZOTU_1286	k:Bacteria,p:Proteobacteria,c:Alphaproteobacteria,o:Rhizobiales,f:Beijerinckiaceae,g:Methylobacterium-Methylorubrum
ZOTU_1287	k:Bacteria,p:Proteobacteria,c:Gammaproteobacteria,o:Burkholderiales
ZOTU_1288	k:Bacteria,p:Proteobacteria,c:Alphaproteobacteria,o:Alphaproteobacteria_uncultured
ZOTU_1289	k:Bacteria,p:Chloroflexi,c:Anaerolineae,o:Caldilineales
ZOTU_1290	k:Bacteria,p:Proteobacteria,c:Alphaproteobacteria,o:Rhizobiales,f:Hyphomicrobiaceae,g:Hyphomicrobium
ZOTU_1291	k:Bacteria,p:Acidobacteriota,c:Vicinamibacteria,o:Subgroup_17
ZOTU_1292	k:Bacteria,p:MBNT15
ZOTU_1293	k:Bacteria,p:Spirochaetota,c:Spirochaetia,o:Spirochaetales,f:Spirochaetaceae,g:Spirochaetaceae_uncultured
ZOTU_1294	k:Bacteria,p:Proteobacteria,c:Gammaproteobacteria,o:Burkholderiales,f:Chitinibacteraceae,g:Deefgea,s:Deefgea_chitinilytica
ZOTU_1296	k:Bacteria,p:Proteobacteria,c:Alphaproteobacteria,o:Rhodobacterales,f:Rhodobacteraceae
ZOTU_1297	k:Bacteria,p:Chloroflexi,c:Chloroflexia,o:Thermomicrobiales,f:JG30-KF-CM45
ZOTU_1298	k:Bacteria,p:Proteobacteria,c:Gammaproteobacteria,o:Vibrionales,f:Vibrionaceae,g:Vibrio
ZOTU_1299	k:Bacteria
ZOTU_1300	k:Bacteria,p:Proteobacteria,c:Alphaproteobacteria,o:Rhodobacterales,f:Rhodobacteraceae,g:Tropicimonas
ZOTU_1302	k:Bacteria,p:Firmicutes,c:Bacilli,o:Erysipelotrichales,f:Erysipelotrichaceae,g:Dubosiella
ZOTU_1304	k:Bacteria,p:Proteobacteria,c:Alphaproteobacteria,o:Rhizobiales,f:Rhizobiaceae,g:Rhizobiaceae_uncultured
ZOTU_1305	k:Bacteria,p:Acidobacteriota,c:Acidobacteriae,o:Acidobacteriales,f:Acidobacteriales_uncultured
ZOTU_1307	k:Bacteria,p:Firmicutes,c:Bacilli,o:Erysipelotrichales,f:Erysipelotrichaceae,g:Erysipelothrix
ZOTU_1308	k:Bacteria
ZOTU_1309	k:Bacteria,p:Proteobacteria,c:Alphaproteobacteria,o:Rhizobiales,f:Rhizobiales_Incertae_Sedis
ZOTU_1310	k:Bacteria
ZOTU_1311	k:Bacteria,p:Verrucomicrobiota,c:Kiritimatiellae,o:WCHB1-41
ZOTU_1312	k:Bacteria,p:Actinobacteriota,c:Actinobacteria,o:Micrococcales,f:Micrococcaceae,g:Kocuria
ZOTU_1313	k:Bacteria,p:Actinobacteriota,c:Actinobacteria,o:Bifidobacteriales,f:Bifidobacteriaceae,g:Bifidobacterium
ZOTU_1314	k:Bacteria
ZOTU_1315	k:Bacteria,p:Actinobacteriota,c:Actinobacteria,o:Micrococcales,f:Dermacoccaceae,g:Dermacoccus
ZOTU_1316	k:Bacteria,p:Actinobacteriota,c:Actinobacteria,o:PeM15
ZOTU_1317	k:Bacteria,p:Sva0485
ZOTU_1318	k:Bacteria,p:Chloroflexi,c:Anaerolineae,o:SBR1031,f:A4b
ZOTU_1319	k:Bacteria,p:Actinobacteriota,c:Actinobacteria,o:Frankiales
ZOTU_1320	k:Bacteria
ZOTU_1322	k:Bacteria
ZOTU_1323	k:Bacteria
ZOTU_1324	k:Bacteria,p:Firmicutes,c:Bacilli,o:Lactobacillales,f:Listeriaceae,g:Brochothrix
ZOTU_1325	k:Bacteria,p:Proteobacteria,c:Gammaproteobacteria,o:Enterobacterales,f:Morganellaceae,g:Proteus
ZOTU_1326	k:Bacteria,p:Bdellovibrionota,c:Bdellovibrionia,o:Bdellovibrionales,f:Bdellovibrionaceae,g:Bdellovibrio
ZOTU_1327	k:Bacteria,p:Actinobacteriota,c:Actinobacteria
ZOTU_1328	k:Bacteria,p:Bacteroidota,c:Bacteroidia,o:Flavobacteriales,f:Weeksellaceae
ZOTU_1329	k:Bacteria,p:Proteobacteria,c:Gammaproteobacteria,o:Burkholderiales,f:SC-I-84
ZOTU_1330	k:Bacteria
ZOTU_1331	k:Bacteria,p:Patescibacteria,c:CPR2
ZOTU_1332	k:Bacteria,p:Proteobacteria,c:Gammaproteobacteria,o:Burkholderiales,f:Comamonadaceae,g:Sphaerotilus
ZOTU_1333	k:Bacteria,p:Bdellovibrionota,c:Bdellovibrionia,o:Bdellovibrionales,f:Bdellovibrionaceae,g:Bdellovibrio
ZOTU_1334	k:Bacteria,p:Proteobacteria,c:Alphaproteobacteria,o:Rhizobiales
ZOTU_1335	k:Bacteria,p:Proteobacteria,c:Alphaproteobacteria,o:Rhizobiales,f:Xanthobacteraceae,g:Rhodoplanes
ZOTU_1336	k:Bacteria,p:Proteobacteria,c:Alphaproteobacteria,o:Rhizobiales,f:Xanthobacteraceae,g:Bradyrhizobium
ZOTU_1337	k:Bacteria
ZOTU_1339	k:Bacteria
ZOTU_1340	k:Bacteria,p:Bacteroidota,c:Kryptonia,o:Kryptoniales,f:BSV26
ZOTU_1341	k:Bacteria,p:Dependentiae,c:Babeliae,o:Babeliales,f:Vermiphilaceae
ZOTU_1342	k:Bacteria
ZOTU_1343	k:Bacteria,p:Firmicutes,c:Clostridia,o:Peptostreptococcales-Tissierellales,f:Sedimentibacteraceae,g:Sedimentibacter
ZOTU_1344	k:Bacteria,p:Proteobacteria,c:Alphaproteobacteria,o:Rhizobiales,f:Rhizobiales_Incertae_Sedis,g:Phreatobacter
ZOTU_1345	k:Archaea,p:Halobacterota,c:Methanosarcinia,o:Methanosarciniales,f:Methanosarcinaceae,g:Methanosarcina
ZOTU_1346	k:Bacteria,p:Actinobacteriota,c:Actinobacteria,o:Corynebacteriales,f:Mycobacteriaceae,g:Mycobacterium
ZOTU_1347	k:Bacteria,p:Verrucomicrobiota,c:Verrucomicrobiae
ZOTU_1348	k:Bacteria,p:Cyanobacteria,c:Cyanobacteriia,o:Cyanobacteriales,f:Xenococcaceae,g:Chroococcidiopsis_PCC-6712,s:Chroococcidiopsis_sp._PCC_6712
ZOTU_1349	k:Bacteria,p:Proteobacteria,c:Alphaproteobacteria,o:Sphingomonadales,f:Sphingomonadaceae
ZOTU_1350	k:Bacteria,p:Proteobacteria,c:Alphaproteobacteria,o:Rhizobiales,f:Hyphomicrobiaceae,g:Hyphomicrobium
ZOTU_1352	k:Bacteria,p:Proteobacteria,c:Gammaproteobacteria,o:Burkholderiales,f:Comamonadaceae,g:Hydrogenophaga
ZOTU_1354	k:Bacteria,p:Proteobacteria,c:Gammaproteobacteria,o:Burkholderiales,f:Chitinibacteraceae,g:Chitinibacter
ZOTU_1355	k:Bacteria,p:Proteobacteria,c:Gammaproteobacteria,o:Xanthomonadales,f:Xanthomonadaceae,g:Lysobacter
ZOTU_1357	k:Bacteria,p:Proteobacteria,c:Alphaproteobacteria,o:Rhodobacterales,f:Rhodobacteraceae
ZOTU_1358	k:Bacteria,p:Proteobacteria,c:Alphaproteobacteria,o:Rhizobiales,f:Rhizobiales_Incertae_Sedis,g:Rhizobiales_Incertae_Sedis_uncultured
ZOTU_1359	k:Bacteria,p:Chloroflexi,c:Anaerolineae,o:Anaerolineales,f:Anaerolineaceae,g:Anaerolineaceae_uncultured
ZOTU_1360	k:Bacteria,p:Armatimonadota,c:Fimbriimonadia,o:Fimbriimonadales,f:Fimbriimonadaceae
ZOTU_1361	k:Bacteria,p:Firmicutes,c:Clostridia,o:Clostridiales,f:Clostridiaceae,g:Clostridium_sensu_stricto_1
ZOTU_1362	k:Bacteria,p:Armatimonadota,c:Fimbriimonadia,o:Fimbriimonadales,f:Fimbriimonadaceae
ZOTU_1363	k:Bacteria,p:Proteobacteria,c:Alphaproteobacteria,o:Rhizobiales,f:Methyloligellaceae,g:Methyloligellaceae_uncultured
ZOTU_1365	k:Bacteria,p:Chloroflexi,c:Chloroflexia,o:Thermomicrobiales,f:JG30-KF-CM45
ZOTU_1367	k:Bacteria,p:Proteobacteria,c:Alphaproteobacteria,o:Alphaproteobacteria_uncultured
ZOTU_1368	k:Bacteria,p:Actinobacteriota,c:Acidimicrobiia,o:Microtrichales,f:Microtrichaceae,g:Microtrichaceae_uncultured
ZOTU_1369	k:Bacteria,p:Proteobacteria,c:Gammaproteobacteria,o:Burkholderiales,f:Comamonadaceae,g:Hydrogenophaga
ZOTU_1372	k:Bacteria,p:Verrucomicrobiota,c:Verrucomicrobiae,o:Verrucomicrobiales,f:DEV007
ZOTU_1373	k:Bacteria,p:Bacteroidota,c:Bacteroidia,o:Flavobacteriales,f:Weeksellaceae,g:Cloacibacterium
ZOTU_1374	k:Bacteria
ZOTU_1375	k:Bacteria,p:Proteobacteria,c:Alphaproteobacteria,o:Rhizobiales,f:Xanthobacteraceae,g:Pseudorhodoplanes
ZOTU_1376	k:Bacteria,p:Bacteroidota,c:Bacteroidia,o:Chitinophagales,f:Chitinophagaceae,g:Lacibacter
ZOTU_1377	k:Bacteria,p:Proteobacteria,c:Gammaproteobacteria,o:Burkholderiales,f:Comamonadaceae,g:Rhizobacter
ZOTU_1379	k:Bacteria,p:Proteobacteria,c:Gammaproteobacteria,o:Burkholderiales,f:Comamonadaceae,g:Acidovorax
ZOTU_1380	k:Bacteria,p:Proteobacteria,c:Alphaproteobacteria,o:Rhizobiales,f:Hyphomicrobiaceae,g:Hyphomicrobium
ZOTU_1381	k:Bacteria,p:Proteobacteria,c:Alphaproteobacteria,o:Rhizobiales,f:Hyphomicrobiaceae,g:Pedomicrobium
ZOTU_1382	k:Bacteria,p:Chloroflexi,c:Chloroflexia,o:Chloroflexales,f:Roseiflexaceae
ZOTU_1383	k:Bacteria,p:Verrucomicrobiota,c:Verrucomicrobiae,o:Verrucomicrobiales,f:Rubritaleaceae,g:Luteolibacter
ZOTU_1384	k:Bacteria,p:Proteobacteria,c:Gammaproteobacteria,o:Pseudomonadales,f:Pseudomonadaceae,g:Pseudomonas
ZOTU_1385	k:Bacteria,p:Bacteroidota,c:Bacteroidia
ZOTU_1386	k:Bacteria,p:Proteobacteria,c:Alphaproteobacteria,o:Rhizobiales,f:Rhizobiales_Incertae_Sedis
ZOTU_1387	k:Bacteria,p:Proteobacteria,c:Gammaproteobacteria,o:Pasteurellales,f:Pasteurellaceae,g:Haemophilus
ZOTU_1388	k:Bacteria,p:Desulfobacterota,c:Syntrophorhabdia,o:Syntrophorhabdales,f:Syntrophorhabdaceae,g:Syntrophorhabdus
ZOTU_1389	k:Bacteria
ZOTU_1390	k:Bacteria,p:Chloroflexi,c:Anaerolineae,o:Anaerolineales,f:Anaerolineaceae,g:Pelolinea
ZOTU_1391	k:Bacteria,p:Actinobacteriota,c:Actinobacteria,o:Micrococcales,f:Intrasporangiaceae,g:Janibacter
ZOTU_1392	k:Bacteria,p:Proteobacteria,c:Alphaproteobacteria,o:Rhizobiales,f:Rhizobiales_Incertae_Sedis,g:Phreatobacter
ZOTU_1393	k:Bacteria
ZOTU_1394	k:Bacteria,p:Proteobacteria,c:Alphaproteobacteria,o:Rhizobiales,f:Rhizobiales_Incertae_Sedis,g:Nordella
ZOTU_1395	k:Bacteria,p:Proteobacteria,c:Alphaproteobacteria,o:Rhodobacterales,f:Rhodobacteraceae,g:Gemmobacter
ZOTU_1396	k:Bacteria,p:Chloroflexi,c:Chloroflexia,o:Thermomicrobiales,f:JG30-KF-CM45
ZOTU_1397	k:Bacteria,p:Proteobacteria,c:Gammaproteobacteria,o:Burkholderiales,f:Comamonadaceae
ZOTU_1398	k:Bacteria,p:Actinobacteriota,c:Actinobacteria,o:PeM15
ZOTU_1399	k:Bacteria,p:Proteobacteria,c:Gammaproteobacteria,o:Burkholderiales,f:Hydrogenophilaceae,g:Hydrogenophilaceae_uncultured
ZOTU_1400	k:Bacteria
ZOTU_1401	k:Bacteria,p:Fusobacteriota,c:Fusobacteriia,o:Fusobacteriales,f:Fusobacteriaceae,g:Cetobacterium
ZOTU_1402	k:Bacteria,p:Armatimonadota,c:DG-56
ZOTU_1403	k:Bacteria,p:Firmicutes,c:Clostridia,o:Clostridiales,f:Clostridiaceae,g:Clostridium_sensu_stricto_1
ZOTU_1404	k:Bacteria,p:Myxococcota,c:Polyangia,o:Polyangiales,f:Polyangiaceae,g:Aetherobacter
ZOTU_1405	k:Bacteria
ZOTU_1406	k:Bacteria,p:Actinobacteriota,c:Thermoleophilia,o:Gaiellales,f:Gaiellales_uncultured
ZOTU_1408	k:Bacteria,p:Acidobacteriota,c:Aminicenantia,o:Aminicenantales
ZOTU_1409	k:Bacteria,p:Actinobacteriota,c:Acidimicrobiia,o:Microtrichales,f:Ilumatobacteraceae,g:Ilumatobacter
ZOTU_1410	k:Bacteria,p:Actinobacteriota,c:Acidimicrobiia,o:Microtrichales,f:Microtrichaceae,g:IMCC26207
ZOTU_1411	k:Bacteria,p:Proteobacteria,c:Alphaproteobacteria,o:Rhizobiales,f:Hyphomicrobiaceae,g:Pedomicrobium
ZOTU_1412	k:Bacteria,p:Proteobacteria,c:Alphaproteobacteria,o:Rhodobacterales,f:Rhodobacteraceae
ZOTU_1413	k:Bacteria,p:Proteobacteria,c:Alphaproteobacteria,o:Rhodobacterales,f:Rhodobacteraceae
ZOTU_1414	k:Bacteria,p:Chloroflexi,c:TK10
ZOTU_1418	k:Bacteria
ZOTU_1420	k:Bacteria,p:Proteobacteria,c:Alphaproteobacteria,o:Rhizobiales
ZOTU_1421	k:Bacteria,p:Chloroflexi,c:Anaerolineae,o:Anaerolineales,f:Anaerolineaceae,g:Anaerolineaceae_uncultured
ZOTU_1422	k:Bacteria,p:Acidobacteriota,c:Thermoanaerobaculia,o:Thermoanaerobaculales,f:Thermoanaerobaculaceae,g:Subgroup_10
ZOTU_1424	k:Bacteria,p:Acidobacteriota,c:Acidobacteriae,o:Acidobacteriales,f:Acidobacteriaceae_(Subgroup_1)
ZOTU_1425	k:Bacteria,p:Chloroflexi,c:Anaerolineae,o:Anaerolineales,f:Anaerolineaceae,g:Anaerolineaceae_uncultured
ZOTU_1428	k:Bacteria,p:Proteobacteria,c:Alphaproteobacteria,o:Rhizobiales,f:Hyphomicrobiaceae,g:Hyphomicrobium
ZOTU_1429	k:Bacteria,p:Patescibacteria,c:Saccharimonadia,o:Saccharimonadales
ZOTU_1430	k:Bacteria,p:Proteobacteria,c:Gammaproteobacteria,o:Competibacterales,f:Competibacteraceae,g:Candidatus_Competibacter
ZOTU_1431	k:Bacteria,p:Verrucomicrobiota
ZOTU_1432	k:Bacteria,p:Proteobacteria,c:Gammaproteobacteria,o:Pseudomonadales,f:Moraxellaceae,g:Psychrobacter
ZOTU_1434	k:Bacteria,p:Bacteroidota,c:Bacteroidia,o:Flavobacteriales,f:Flavobacteriaceae,g:Flavobacterium
ZOTU_1435	k:Bacteria,p:Proteobacteria,c:Alphaproteobacteria,o:Acetobacterales,f:Acetobacteraceae,g:Roseomonas
ZOTU_1436	k:Bacteria,p:Firmicutes,c:Clostridia,o:Peptostreptococcales-Tissierellales,f:Peptostreptococcaceae
ZOTU_1438	k:Bacteria,p:Proteobacteria,c:Gammaproteobacteria,o:Burkholderiales,f:Hydrogenophilaceae,g:Hydrogenophilus
ZOTU_1439	Unclassified
ZOTU_1440	k:Bacteria,p:Proteobacteria,c:Alphaproteobacteria,o:Rhodospirillales,f:Rhodospirillales_uncultured
ZOTU_1441	k:Bacteria,p:Proteobacteria,c:Alphaproteobacteria,o:Rhizobiales
ZOTU_1442	k:Bacteria,p:Proteobacteria,c:Alphaproteobacteria,o:Rhizobiales,f:Hyphomicrobiaceae,g:Hyphomicrobium
ZOTU_1444	k:Bacteria,p:Proteobacteria,c:Alphaproteobacteria,o:Rhizobiales,f:Beijerinckiaceae,g:alphaI_cluster
ZOTU_1445	k:Bacteria,p:Armatimonadota,c:Armatimonadota_uncultured
ZOTU_1446	k:Bacteria,p:Proteobacteria,c:Alphaproteobacteria,o:Rhizobiales,f:Rhizobiales_Incertae_Sedis
ZOTU_1448	k:Bacteria,p:Proteobacteria,c:Gammaproteobacteria,o:Pseudomonadales,f:Pseudomonadaceae,g:Pseudomonas
ZOTU_1449	k:Bacteria,p:Proteobacteria,c:Alphaproteobacteria,o:Rickettsiales,f:SM2D12
ZOTU_1450	k:Bacteria,p:Firmicutes,c:Bacilli
ZOTU_1451	k:Bacteria
ZOTU_1452	k:Bacteria,p:Acidobacteriota,c:Aminicenantia,o:Aminicenantales
ZOTU_1453	k:Bacteria
ZOTU_1454	k:Bacteria,p:Proteobacteria,c:Gammaproteobacteria,o:Methylococcales,f:Methylomonadaceae
ZOTU_1455	k:Bacteria,p:Proteobacteria,c:Gammaproteobacteria
ZOTU_1456	k:Bacteria,p:Patescibacteria,c:Saccharimonadia,o:Saccharimonadales
ZOTU_1457	k:Bacteria,p:Proteobacteria,c:Gammaproteobacteria,o:Burkholderiales,f:SC-I-84
ZOTU_1458	k:Bacteria,p:Proteobacteria,c:Alphaproteobacteria
ZOTU_1459	k:Bacteria,p:Proteobacteria,c:Gammaproteobacteria,o:Xanthomonadales,f:Xanthomonadaceae,g:Thermomonas
ZOTU_1460	k:Bacteria,p:Proteobacteria,c:Alphaproteobacteria,o:Rhizobiales,f:Hyphomicrobiaceae,g:Hyphomicrobium
ZOTU_1461	k:Bacteria,p:Proteobacteria,c:Gammaproteobacteria,o:Burkholderiales,f:Nitrosomonadaceae,g:Ellin6067
ZOTU_1462	k:Bacteria
ZOTU_1463	k:Bacteria,p:Patescibacteria,c:Dojkabacteria
ZOTU_1466	k:Bacteria,p:Actinobacteriota,c:Actinobacteria,o:Propionibacteriales
ZOTU_1467	k:Bacteria,p:Bacteroidota,c:Bacteroidia,o:Bacteroidales,f:Bacteroidetes_vadinHA17
ZOTU_1468	k:Bacteria,p:Verrucomicrobiota,c:Chlamydiae,o:Chlamydiales,f:Simkaniaceae,g:Candidatus_Rhabdochlamydia
ZOTU_1469	k:Bacteria,p:Actinobacteriota,c:Acidimicrobiia,o:Microtrichales,f:Ilumatobacteraceae,g:Ilumatobacter
ZOTU_1470	k:Bacteria,p:Chloroflexi,c:KD4-96
ZOTU_1472	k:Bacteria,p:Proteobacteria,c:Gammaproteobacteria,o:Xanthomonadales,f:Xanthomonadaceae,g:Pseudoxanthomonas
ZOTU_1473	k:Bacteria,p:Proteobacteria,c:Alphaproteobacteria,o:Rhizobiales,f:Hyphomicrobiaceae
ZOTU_1474	k:Bacteria,p:Proteobacteria,c:Gammaproteobacteria,o:Chromatiales,f:Chromatiaceae,g:Thiocapsa
ZOTU_1475	k:Bacteria,p:Proteobacteria,c:Gammaproteobacteria,o:Xanthomonadales,f:Xanthomonadaceae,g:Stenotrophomonas
ZOTU_1476	k:Bacteria,p:Proteobacteria,c:Alphaproteobacteria,o:Rhizobiales,f:Rhizobiales_Incertae_Sedis,g:Phreatobacter
ZOTU_1477	k:Bacteria,p:Desulfobacterota,c:Desulfobacteria,o:Desulfobacterales,f:Desulfosarcinaceae,g:Sva0081_sediment_group
ZOTU_1478	k:Bacteria,p:Proteobacteria,c:Alphaproteobacteria,o:Rhizobiales,f:Hyphomicrobiaceae,g:Hyphomicrobium
ZOTU_1479	k:Bacteria
ZOTU_1481	k:Bacteria,p:Proteobacteria,c:Alphaproteobacteria,o:Rhodobacterales,f:Rhodobacteraceae,g:Rubellimicrobium
ZOTU_1482	k:Bacteria,p:Proteobacteria,c:Gammaproteobacteria,o:WD260
ZOTU_1484	k:Bacteria
ZOTU_1485	k:Bacteria,p:Verrucomicrobiota,c:Kiritimatiellae,o:WCHB1-41
ZOTU_1486	k:Bacteria,p:Proteobacteria,c:Alphaproteobacteria,o:Rhodobacterales,f:Rhodobacteraceae
ZOTU_1487	k:Bacteria
ZOTU_1488	k:Bacteria,p:Proteobacteria,c:Gammaproteobacteria,o:Xanthomonadales,f:Xanthomonadaceae,g:Lysobacter
ZOTU_1489	k:Bacteria,p:Bacteroidota,c:Bacteroidia,o:Flavobacteriales,f:Flavobacteriaceae,g:Flavobacterium
ZOTU_1491	k:Bacteria,p:Proteobacteria,c:Alphaproteobacteria,o:Rhizobiales,f:Xanthobacteraceae,g:Xanthobacteraceae_uncultured
ZOTU_1493	k:Bacteria,p:Proteobacteria,c:Gammaproteobacteria,o:Burkholderiales,f:Comamonadaceae,g:Hydrogenophaga
ZOTU_1494	k:Bacteria,p:Desulfobacterota,c:Desulfobulbia,o:Desulfobulbales,f:Desulfobulbaceae
ZOTU_1495	k:Bacteria,p:Firmicutes,c:Clostridia,o:Peptostreptococcales-Tissierellales,f:Peptostreptococcaceae,g:Proteocatella
ZOTU_1496	k:Bacteria,p:Bacteroidota,c:SJA-28
ZOTU_1498	k:Bacteria,p:Nitrospirota,c:Thermodesulfovibrionia,o:Thermodesulfovibrionia_uncultured
ZOTU_1499	k:Bacteria,p:Proteobacteria,c:Alphaproteobacteria
ZOTU_1500	k:Bacteria,p:Proteobacteria,c:Alphaproteobacteria,o:Azospirillales,f:Azospirillaceae,g:Skermanella
ZOTU_1501	k:Bacteria
ZOTU_1502	k:Bacteria,p:Proteobacteria,c:Gammaproteobacteria,o:Burkholderiales,f:Comamonadaceae,g:Hydrogenophaga
ZOTU_1503	k:Bacteria,p:Actinobacteriota,c:Thermoleophilia,o:Gaiellales,f:Gaiellales_uncultured
ZOTU_1504	k:Bacteria,p:Verrucomicrobiota,c:Verrucomicrobiae,o:Verrucomicrobiales,f:Verrucomicrobiaceae
ZOTU_1505	k:Bacteria,p:Proteobacteria,c:Alphaproteobacteria,o:Rhizobiales
ZOTU_1506	k:Bacteria,p:Chloroflexi,c:Chloroflexia,o:Chloroflexales,f:Roseiflexaceae,g:Kouleothrix
ZOTU_1507	k:Bacteria,p:Proteobacteria,c:Alphaproteobacteria
ZOTU_1509	k:Bacteria,p:Proteobacteria,c:Alphaproteobacteria,o:Rhizobiales
ZOTU_1511	k:Bacteria,p:Proteobacteria,c:Alphaproteobacteria,o:Rhizobiales
ZOTU_1512	k:Bacteria,p:Proteobacteria,c:Alphaproteobacteria,o:Rhizobiales,f:Hyphomicrobiaceae
ZOTU_1513	k:Bacteria,p:Proteobacteria,c:Alphaproteobacteria,o:Rhizobiales,f:Hyphomicrobiaceae,g:Pedomicrobium
ZOTU_1514	k:Bacteria,p:Bacteroidota,c:Bacteroidia,o:Flavobacteriales,f:Weeksellaceae,g:Cloacibacterium
ZOTU_1516	k:Bacteria,p:Verrucomicrobiota,c:Verrucomicrobiae,o:Verrucomicrobiales,f:Verrucomicrobiaceae,g:Verrucomicrobiaceae_uncultured
ZOTU_1517	k:Bacteria,p:Acidobacteriota,c:Vicinamibacteria,o:Vicinamibacterales,f:Vicinamibacterales_uncultured
ZOTU_1518	k:Bacteria,p:Proteobacteria,c:Gammaproteobacteria,o:Pseudomonadales,f:Moraxellaceae,g:Acinetobacter
ZOTU_1519	k:Bacteria,p:Actinobacteriota,c:Actinobacteria,o:Micrococcales,f:Microbacteriaceae
ZOTU_1520	k:Bacteria,p:Bacteroidota,c:Bacteroidia,o:Cytophagales,f:Microscillaceae,g:Microscillaceae_uncultured
ZOTU_1521	k:Bacteria,p:Proteobacteria,c:Alphaproteobacteria,o:Rhizobiales,f:Xanthobacteraceae,g:Pseudorhodoplanes
ZOTU_1522	k:Bacteria,p:Proteobacteria,c:Alphaproteobacteria,o:Caulobacterales,f:Hyphomonadaceae,g:UKL13-1
ZOTU_1523	k:Bacteria,p:Actinobacteriota,c:Actinobacteria,o:Micrococcales,f:Micrococcaceae,g:Micrococcus
ZOTU_1524	k:Bacteria,p:Chloroflexi,c:Anaerolineae,o:Anaerolineales,f:Anaerolineaceae,g:Anaerolineaceae_uncultured
ZOTU_1525	k:Bacteria,p:Verrucomicrobiota,c:Verrucomicrobiae,o:Opitutales,f:Opitutaceae
ZOTU_1527	k:Bacteria,p:Proteobacteria,c:Gammaproteobacteria,o:Burkholderiales,f:Sutterellaceae,g:Sutterellaceae_uncultured
ZOTU_1528	k:Bacteria,p:Bacteroidota,c:Bacteroidia,o:Chitinophagales,f:Chitinophagaceae,g:Niabella
ZOTU_1529	k:Bacteria,p:Firmicutes,c:Bacilli
ZOTU_1530	k:Bacteria,p:Chloroflexi,c:Anaerolineae,o:SBR1031,f:A4b
ZOTU_1531	k:Bacteria,p:Proteobacteria,c:Alphaproteobacteria,o:Rhizobiales,f:Hyphomicrobiaceae,g:Hyphomicrobium
ZOTU_1532	k:Bacteria,p:Proteobacteria,c:Alphaproteobacteria,o:Rhodospirillales,f:Rhodospirillales_uncultured
ZOTU_1533	k:Bacteria,p:Proteobacteria,c:Alphaproteobacteria,o:Rhodospirillales
ZOTU_1534	k:Bacteria,p:Chloroflexi,c:Anaerolineae,o:RBG-13-54-9
ZOTU_1536	k:Bacteria,p:Proteobacteria,c:Gammaproteobacteria,o:Burkholderiales,f:Nitrosomonadaceae,g:Ellin6067
ZOTU_1538	k:Bacteria,p:Verrucomicrobiota,c:Lentisphaeria,o:Oligosphaerales
ZOTU_1539	k:Bacteria,p:Verrucomicrobiota,c:Verrucomicrobiae,o:Chthoniobacterales,f:Terrimicrobiaceae,g:FukuN18_freshwater_group
ZOTU_1540	k:Bacteria,p:Dependentiae,c:Babeliae,o:Babeliales,f:Vermiphilaceae
ZOTU_1541	k:Bacteria
ZOTU_1542	k:Bacteria,p:Firmicutes,c:Bacilli,o:Bacillales,f:Bacillaceae,g:Bacillus
ZOTU_1543	k:Bacteria,p:Firmicutes,c:Clostridia,o:Peptostreptococcales-Tissierellales,g:Tissierella
ZOTU_1544	k:Bacteria,p:Proteobacteria,c:Alphaproteobacteria,o:Rhizobiales,f:Rhizobiales_Incertae_Sedis
ZOTU_1545	k:Bacteria,p:Acidobacteriota,c:Acidobacteriae
ZOTU_1546	k:Bacteria,p:Patescibacteria,c:Saccharimonadia,o:Saccharimonadales
ZOTU_1547	k:Bacteria,p:Proteobacteria,c:Gammaproteobacteria,o:Burkholderiales
ZOTU_1548	k:Bacteria
ZOTU_1549	k:Bacteria,p:Proteobacteria,c:Gammaproteobacteria,o:SZB30
ZOTU_1550	k:Bacteria,p:Acidobacteriota,c:Thermoanaerobaculia,o:Thermoanaerobaculales,f:Thermoanaerobaculaceae,g:Subgroup_10
ZOTU_1551	Unclassified
ZOTU_1553	k:Bacteria,p:Bacteroidota,c:Bacteroidia,o:Flavobacteriales,f:Weeksellaceae,g:Cloacibacterium
ZOTU_1554	k:Bacteria,p:Chloroflexi,c:KD4-96
ZOTU_1555	k:Bacteria,p:Proteobacteria,c:Alphaproteobacteria,o:Sphingomonadales,f:Sphingomonadaceae,g:Sphingomonas
ZOTU_1556	k:Bacteria,p:Acidobacteriota,c:Aminicenantia,o:Aminicenantales
ZOTU_1557	k:Bacteria,p:Proteobacteria,c:Gammaproteobacteria,o:Burkholderiales,f:SC-I-84
ZOTU_1558	k:Bacteria,p:Proteobacteria,c:Gammaproteobacteria,o:Pseudomonadales,f:Pseudomonadaceae,g:Pseudomonas
ZOTU_1559	k:Bacteria,p:Nitrospirota,c:Nitrospiria,o:Nitrospirales,f:Nitrospiraceae,g:Nitrospira
ZOTU_1561	k:Bacteria
ZOTU_1563	k:Bacteria,p:Proteobacteria,c:Gammaproteobacteria,o:Aeromonadales,f:Aeromonadaceae,g:Aeromonas
ZOTU_1564	k:Bacteria,p:Actinobacteriota,c:Actinobacteria,o:Frankiales
ZOTU_1566	k:Bacteria,p:Proteobacteria,c:Gammaproteobacteria,o:Gammaproteobacteria_Incertae_Sedis
ZOTU_1567	k:Bacteria,p:Proteobacteria,c:Alphaproteobacteria,o:Rhizobiales,f:Hyphomicrobiaceae,g:Hyphomicrobiaceae_uncultured
ZOTU_1568	k:Bacteria,p:Proteobacteria,c:Alphaproteobacteria,o:Sphingomonadales,f:Sphingomonadaceae,g:Sphingomonas
ZOTU_1569	k:Bacteria
ZOTU_1570	k:Bacteria,p:Verrucomicrobiota,c:Verrucomicrobiae,o:Verrucomicrobiales,f:Rubritaleaceae,g:Luteolibacter
ZOTU_1571	k:Bacteria,p:Desulfobacterota,c:Desulfobacteria,o:Desulfobacterales,f:Desulfosarcinaceae,g:Sva0081_sediment_group
ZOTU_1572	k:Bacteria,p:Proteobacteria,c:Gammaproteobacteria,o:Burkholderiales,f:Comamonadaceae
ZOTU_1573	k:Bacteria
ZOTU_1574	k:Bacteria,p:Proteobacteria,c:Alphaproteobacteria,o:Rhodobacterales,f:Rhodobacteraceae,g:Marivita
ZOTU_1575	k:Bacteria,p:Proteobacteria,c:Alphaproteobacteria,o:Sphingomonadales,f:Sphingomonadaceae
ZOTU_1576	k:Bacteria,p:Proteobacteria,c:Alphaproteobacteria,o:Rhodobacterales,f:Rhodobacteraceae
ZOTU_1577	k:Bacteria,p:Chloroflexi,c:Anaerolineae,o:Anaerolineales,f:Anaerolineaceae,g:Anaerolineaceae_uncultured
ZOTU_1578	k:Bacteria,p:Proteobacteria,c:Gammaproteobacteria,o:Burkholderiales,f:Comamonadaceae
ZOTU_1579	k:Bacteria,p:Gemmatimonadota,c:Gemmatimonadetes,o:Gemmatimonadales,f:Gemmatimonadaceae,g:Roseisolibacter
ZOTU_1580	k:Bacteria,p:Proteobacteria,c:Gammaproteobacteria,o:Burkholderiales,f:Burkholderiaceae,g:Limnobacter
ZOTU_1581	k:Bacteria,p:Dependentiae,c:Babeliae,o:Babeliales,f:Vermiphilaceae
ZOTU_1582	k:Bacteria,p:Verrucomicrobiota,c:Verrucomicrobiae,o:Verrucomicrobiales,f:Rubritaleaceae
ZOTU_1583	k:Bacteria,p:Acidobacteriota,c:Vicinamibacteria,o:Subgroup_17
ZOTU_1585	k:Bacteria,p:Actinobacteriota,c:Actinobacteria,o:Micrococcales,f:Micrococcaceae
ZOTU_1586	k:Bacteria,p:Firmicutes,c:Bacilli,o:Staphylococcales,f:Staphylococcaceae,g:Staphylococcus
ZOTU_1587	k:Bacteria,p:Bacteroidota,c:Bacteroidia,o:Sphingobacteriales,f:env.OPS_17
ZOTU_1588	k:Bacteria,p:Chloroflexi,c:KD4-96
ZOTU_1589	k:Bacteria,p:Firmicutes,c:Bacilli,o:Bacillales,f:Bacillaceae,g:Bacillus
ZOTU_1590	k:Bacteria,p:Proteobacteria,c:Alphaproteobacteria,o:Micavibrionales,f:Micavibrionales_uncultured
ZOTU_1591	k:Bacteria,p:Proteobacteria,c:Gammaproteobacteria,o:Burkholderiales,f:SC-I-84
ZOTU_1592	k:Bacteria,p:Proteobacteria,c:Alphaproteobacteria,o:Rhizobiales,f:D05-2
ZOTU_1593	k:Bacteria,p:Proteobacteria,c:Alphaproteobacteria,o:Sphingomonadales,f:Sphingomonadaceae,g:Novosphingobium
ZOTU_1594	Unclassified
ZOTU_1595	k:Bacteria,p:Actinobacteriota,c:Actinobacteria,o:Corynebacteriales,f:Corynebacteriaceae,g:Corynebacterium
ZOTU_1596	k:Bacteria
ZOTU_1597	k:Bacteria
ZOTU_1598	k:Bacteria,p:Proteobacteria,c:Alphaproteobacteria,o:Rhizobiales,f:Xanthobacteraceae
ZOTU_1600	k:Bacteria,p:Proteobacteria,c:Gammaproteobacteria,o:Burkholderiales,f:Rhodocyclaceae,g:Methyloversatilis
ZOTU_1601	k:Bacteria,p:Proteobacteria,c:Gammaproteobacteria,o:Burkholderiales,f:Comamonadaceae,g:Comamonas
ZOTU_1602	k:Bacteria,p:Actinobacteriota,c:Coriobacteriia,o:OPB41
ZOTU_1603	k:Bacteria,p:Bacteroidota,c:Bacteroidia,o:Flavobacteriales,f:Flavobacteriaceae,g:Flavobacterium
ZOTU_1604	k:Bacteria,p:Chloroflexi,c:Anaerolineae,o:Anaerolineales,f:Anaerolineaceae,g:Leptolinea
ZOTU_1605	k:Bacteria,p:Chloroflexi,c:Anaerolineae,o:SJA-15
ZOTU_1606	k:Bacteria,p:Chloroflexi,c:Anaerolineae,o:Anaerolineales,f:Anaerolineaceae,g:Anaerolineaceae_uncultured
ZOTU_1609	k:Bacteria,p:Chloroflexi,c:Anaerolineae,o:ADurb.Bin180
ZOTU_1610	k:Bacteria,p:Proteobacteria,c:Alphaproteobacteria,o:Rhizobiales
ZOTU_1612	k:Bacteria,p:Acidobacteriota,c:Acidobacteriae,o:Solibacterales,f:Solibacteraceae,g:Candidatus_Solibacter
ZOTU_1613	k:Bacteria
ZOTU_1614	k:Bacteria,p:Verrucomicrobiota,c:Verrucomicrobiae,o:Verrucomicrobiales,f:Rubritaleaceae,g:Luteolibacter
ZOTU_1615	k:Bacteria,p:Sva0485
ZOTU_1616	k:Bacteria,p:Acidobacteriota,c:Aminicenantia,o:Aminicenantales
ZOTU_1617	k:Bacteria,p:Proteobacteria,c:Alphaproteobacteria,o:Rhodobacterales,f:Rhodobacteraceae
ZOTU_1618	k:Bacteria,p:Bacteroidota,c:Bacteroidia,o:Chitinophagales,f:Chitinophagaceae,g:Ferruginibacter
ZOTU_1619	k:Bacteria,p:Actinobacteriota,c:Acidimicrobiia,o:Microtrichales,f:Iamiaceae,g:Iamia
ZOTU_1620	k:Bacteria,p:Proteobacteria,c:Gammaproteobacteria,o:Legionellales,f:Legionellaceae,g:Legionella
ZOTU_1626	k:Bacteria,p:Proteobacteria,c:Alphaproteobacteria,o:Rhizobiales
ZOTU_1627	k:Bacteria,p:Firmicutes,c:Bacilli,o:Lactobacillales,f:Streptococcaceae,g:Streptococcus,s:Streptococcus_merionis
ZOTU_1628	k:Bacteria,p:Verrucomicrobiota,c:Verrucomicrobiae,o:Verrucomicrobiales,f:Rubritaleaceae,g:Luteolibacter
ZOTU_1630	k:Bacteria,p:Proteobacteria,c:Alphaproteobacteria,o:Sphingomonadales,f:Sphingomonadaceae
ZOTU_1631	k:Bacteria,p:Bacteroidota,c:Bacteroidia
ZOTU_1632	k:Bacteria,p:Firmicutes,c:Clostridia,o:Christensenellales,f:Christensenellaceae,g:Christensenellaceae_R-7_group
ZOTU_1633	k:Bacteria,p:Actinobacteriota,c:Actinobacteria,o:Micrococcales,f:Intrasporangiaceae
ZOTU_1635	k:Bacteria
ZOTU_1636	k:Bacteria,p:Chloroflexi,c:Anaerolineae,o:Caldilineales,f:Caldilineaceae,g:Caldilineaceae_uncultured
ZOTU_1637	k:Bacteria,p:Actinobacteriota,c:Actinobacteria,o:Frankiales,f:Frankiales_uncultured
ZOTU_1638	k:Bacteria,p:Chloroflexi
ZOTU_1640	k:Bacteria,p:Proteobacteria,c:Gammaproteobacteria,o:Burkholderiales,f:Methylophilaceae,g:Methylophilus
ZOTU_1641	k:Bacteria,p:Proteobacteria,c:Gammaproteobacteria,o:Burkholderiales,f:Comamonadaceae
ZOTU_1642	k:Bacteria
ZOTU_1643	k:Bacteria,p:Verrucomicrobiota,c:Verrucomicrobiae,o:Verrucomicrobiales,f:Rubritaleaceae,g:Luteolibacter
ZOTU_1644	k:Bacteria,p:Proteobacteria,c:Gammaproteobacteria,o:Pseudomonadales,f:Pseudomonadaceae,g:Pseudomonas
ZOTU_1645	k:Bacteria,p:Proteobacteria,c:Gammaproteobacteria,o:Burkholderiales,f:SC-I-84
ZOTU_1646	k:Bacteria,p:Actinobacteriota,c:Thermoleophilia,o:Gaiellales,f:Gaiellales_uncultured
ZOTU_1647	k:Bacteria,p:Desulfobacterota,c:Syntrophobacteria,o:Syntrophobacterales,f:Syntrophobacterales_uncultured
ZOTU_1649	k:Bacteria,p:Planctomycetota,c:Planctomycetes,o:Planctomycetes_uncultured
ZOTU_1650	k:Bacteria,p:Chloroflexi,c:KD4-96
ZOTU_1651	k:Bacteria,p:Firmicutes,c:Bacilli,o:Lactobacillales,f:Carnobacteriaceae,g:Dolosigranulum
ZOTU_1652	k:Bacteria,p:Proteobacteria,c:Gammaproteobacteria,o:Burkholderiales,f:Comamonadaceae,g:Comamonadaceae_uncultured
ZOTU_1653	k:Bacteria,p:Proteobacteria,c:Gammaproteobacteria,o:Burkholderiales,f:Comamonadaceae
ZOTU_1654	k:Bacteria,p:Proteobacteria,c:Alphaproteobacteria,o:Alphaproteobacteria_uncultured
ZOTU_1655	k:Bacteria,p:Actinobacteriota,c:Actinobacteria,o:Micrococcales,f:Dermacoccaceae
ZOTU_1656	k:Bacteria,p:Desulfobacterota,c:Desulfobacteria,o:Desulfobacterales,f:Desulfosarcinaceae,g:Sva0081_sediment_group
ZOTU_1657	k:Bacteria,p:Acidobacteriota,c:Vicinamibacteria,o:Vicinamibacterales,f:Vicinamibacteraceae
ZOTU_1658	k:Bacteria,p:Patescibacteria,c:ABY1,o:Candidatus_Kuenenbacteria
ZOTU_1660	k:Bacteria
ZOTU_1661	k:Bacteria,p:Actinobacteriota,c:Acidimicrobiia,o:Microtrichales,f:Ilumatobacteraceae,g:Ilumatobacter
ZOTU_1662	k:Bacteria
ZOTU_1663	k:Bacteria
ZOTU_1664	k:Bacteria,p:Verrucomicrobiota,c:Verrucomicrobiae,o:Opitutales,f:Opitutaceae
ZOTU_1665	k:Bacteria,p:Bdellovibrionota,c:Oligoflexia,o:0319-6G20
ZOTU_1667	k:Bacteria,p:Bdellovibrionota,c:Bdellovibrionia,o:Bdellovibrionales,f:Bdellovibrionaceae,g:Bdellovibrio
ZOTU_1668	k:Bacteria,p:Proteobacteria,c:Alphaproteobacteria,o:Rhizobiales,f:Rhizobiaceae,g:Allorhizobium-Neorhizobium-Pararhizobium-Rhizobium
ZOTU_1669	k:Bacteria,p:Desulfobacterota,c:Desulfomonilia,o:Desulfomonilales,f:Desulfomonilaceae,g:Desulfomonile
ZOTU_1670	k:Bacteria,p:Bacteroidota,c:Bacteroidia,o:Flavobacteriales,f:Weeksellaceae
ZOTU_1671	k:Bacteria,p:Acidobacteriota,c:Acidobacteriae,o:Acidobacteriales,f:Acidobacteriales_uncultured
ZOTU_1672	k:Bacteria,p:Proteobacteria,c:Alphaproteobacteria,o:Rhizobiales,f:Hyphomicrobiaceae,g:Hyphomicrobium
ZOTU_1673	k:Bacteria,p:Chloroflexi,c:Anaerolineae,o:SJA-15
ZOTU_1674	k:Bacteria,p:Actinobacteriota,c:Actinobacteria,o:Kineosporiales,f:Kineosporiaceae,g:Quadrisphaera
ZOTU_1675	k:Bacteria,p:Proteobacteria,c:Gammaproteobacteria,o:Burkholderiales
ZOTU_1676	k:Bacteria,p:Sumerlaeota,c:Sumerlaeia,o:Sumerlaeales,f:Sumerlaeaceae,g:Sumerlaea
ZOTU_1677	k:Bacteria,p:Planctomycetota,c:OM190
ZOTU_1678	k:Bacteria,p:Proteobacteria,c:Gammaproteobacteria,o:Burkholderiales,f:Comamonadaceae
ZOTU_1679	k:Bacteria,p:Patescibacteria
ZOTU_1680	k:Bacteria,p:Chloroflexi,c:Anaerolineae,o:Anaerolineales,f:Anaerolineaceae,g:Pelolinea
ZOTU_1681	k:Bacteria,p:Proteobacteria,c:Alphaproteobacteria,o:Sphingomonadales,f:Sphingomonadaceae
ZOTU_1682	k:Bacteria,p:Desulfobacterota,c:Desulfobacteria,o:Desulfobacterales,f:Desulfosarcinaceae,g:Sva0081_sediment_group
ZOTU_1683	k:Bacteria,p:Proteobacteria,c:Alphaproteobacteria,o:Rhizobiales
ZOTU_1686	k:Bacteria
ZOTU_1687	k:Bacteria,p:Chloroflexi,c:KD4-96
ZOTU_1688	k:Bacteria,p:Proteobacteria,c:Gammaproteobacteria,o:Burkholderiales,f:Sutterellaceae,g:Sutterellaceae_uncultured
ZOTU_1689	k:Bacteria,p:Bacteroidota,c:Bacteroidia
ZOTU_1690	k:Bacteria,p:Firmicutes,c:Clostridia,o:Clostridiales,f:Clostridiaceae,g:Clostridium_sensu_stricto_1
ZOTU_1691	k:Bacteria,p:Proteobacteria,c:Gammaproteobacteria,o:Steroidobacterales,f:Steroidobacteraceae,g:Steroidobacteraceae_uncultured
ZOTU_1692	k:Bacteria,p:Proteobacteria,c:Alphaproteobacteria,o:Sphingomonadales,f:Sphingomonadaceae,g:Sphingomonas
ZOTU_1693	k:Bacteria,p:Actinobacteriota,c:Actinobacteria,o:Corynebacteriales,f:Mycobacteriaceae,g:Mycobacterium
ZOTU_1694	k:Bacteria,p:Proteobacteria,c:Gammaproteobacteria,o:Burkholderiales,f:Comamonadaceae
ZOTU_1695	k:Bacteria,p:Chloroflexi,c:Anaerolineae,o:SJA-15
ZOTU_1696	k:Bacteria,p:Bacteroidota,c:Bacteroidia,o:Chitinophagales,f:Saprospiraceae,g:Saprospiraceae_uncultured
ZOTU_1697	k:Bacteria,p:Nitrospirota,c:Thermodesulfovibrionia,o:Thermodesulfovibrionia_uncultured
ZOTU_1698	k:Bacteria,p:Acidobacteriota,c:Blastocatellia,o:Blastocatellales,f:Blastocatellaceae
ZOTU_1699	k:Bacteria,p:Patescibacteria,c:Saccharimonadia,o:Saccharimonadales
ZOTU_1700	k:Bacteria,p:Cyanobacteria,c:Cyanobacteriia,o:Cyanobacteriales
ZOTU_1702	k:Bacteria,p:Chloroflexi,c:Anaerolineae,o:Caldilineales,f:Caldilineaceae,g:Caldilineaceae_uncultured
ZOTU_1703	k:Bacteria,p:Acidobacteriota,c:Aminicenantia,o:Aminicenantales
ZOTU_1704	k:Bacteria,p:Desulfobacterota,c:Desulfobacteria,o:Desulfobacterales,f:Desulfosarcinaceae,g:Sva0081_sediment_group
ZOTU_1705	k:Bacteria
ZOTU_1707	k:Bacteria,p:Proteobacteria,c:Gammaproteobacteria,o:Pseudomonadales,f:Pseudomonadaceae,g:Pseudomonas
ZOTU_1709	k:Bacteria,p:Proteobacteria,c:Gammaproteobacteria,o:Burkholderiales,f:Comamonadaceae,g:Ideonella
ZOTU_1711	k:Bacteria
ZOTU_1712	k:Bacteria,p:Proteobacteria,c:Gammaproteobacteria,o:Burkholderiales,f:Rhodocyclaceae,g:Dechloromonas
ZOTU_1713	k:Bacteria,p:Desulfobacterota,c:Desulfobacteria,o:Desulfobacterales,f:Desulfosarcinaceae,g:Desulfatirhabdium
ZOTU_1714	k:Bacteria,p:Myxococcota,c:Polyangia,o:Haliangiales,f:Haliangiaceae,g:Haliangium
ZOTU_1715	k:Bacteria,p:Proteobacteria,c:Gammaproteobacteria,o:Methylococcales,f:Methylomonadaceae
ZOTU_1716	k:Bacteria,p:Bacteroidota,c:Bacteroidia
ZOTU_1717	k:Bacteria,p:Proteobacteria,c:Gammaproteobacteria,o:Xanthomonadales,f:Xanthomonadaceae,g:Lysobacter
ZOTU_1718	k:Bacteria,p:Proteobacteria,c:Gammaproteobacteria,o:Aeromonadales,f:Aeromonadaceae,g:Aeromonas
ZOTU_1719	k:Bacteria
ZOTU_1720	k:Bacteria,p:Bdellovibrionota,c:Oligoflexia,o:Oligoflexales,f:Oligoflexales_uncultured
ZOTU_1721	k:Bacteria,p:Bacteroidota,c:Bacteroidia,o:Chitinophagales,f:Chitinophagaceae,g:Ferruginibacter
ZOTU_1722	k:Bacteria,p:Zixibacteria
ZOTU_1723	k:Bacteria,p:Proteobacteria,c:Alphaproteobacteria,o:Micavibrionales,f:Micavibrionales_uncultured
ZOTU_1724	k:Bacteria,p:Proteobacteria,c:Gammaproteobacteria,o:Burkholderiales,f:Comamonadaceae,g:Schlegelella
ZOTU_1725	k:Bacteria,p:Verrucomicrobiota,c:Kiritimatiellae,o:WCHB1-41
ZOTU_1726	k:Bacteria
ZOTU_1727	k:Bacteria,p:Proteobacteria,c:Gammaproteobacteria,o:Steroidobacterales,f:Steroidobacteraceae,g:Steroidobacteraceae_uncultured
ZOTU_1729	k:Bacteria,p:Proteobacteria,c:Alphaproteobacteria,o:Rhizobiales,f:Xanthobacteraceae,g:Xanthobacteraceae_uncultured
ZOTU_1730	k:Bacteria,p:Patescibacteria,c:Dojkabacteria
ZOTU_1731	k:Bacteria,p:Proteobacteria,c:Gammaproteobacteria,o:Steroidobacterales,f:Steroidobacteraceae,g:Steroidobacteraceae_uncultured
ZOTU_1732	k:Bacteria,p:Cyanobacteria,c:Cyanobacteriia
ZOTU_1733	k:Bacteria,p:Acidobacteriota,c:Thermoanaerobaculia,o:Thermoanaerobaculales,f:Thermoanaerobaculaceae,g:Subgroup_10
ZOTU_1734	k:Bacteria,p:Proteobacteria,c:Alphaproteobacteria,o:Rhizobiales,f:Hyphomicrobiaceae,g:Pedomicrobium
ZOTU_1735	k:Bacteria
ZOTU_1736	k:Bacteria,p:Actinobacteriota,c:Actinobacteria,o:Frankiales,f:Geodermatophilaceae,g:Blastococcus
ZOTU_1737	k:Bacteria
ZOTU_1739	k:Bacteria,p:Proteobacteria,c:Alphaproteobacteria,o:Micavibrionales,f:Micavibrionales_uncultured
ZOTU_1740	k:Bacteria
ZOTU_1741	k:Bacteria,p:Proteobacteria,c:Alphaproteobacteria,o:Rhizobiales
ZOTU_1742	k:Bacteria,p:Proteobacteria,c:Gammaproteobacteria,o:Burkholderiales,f:Comamonadaceae,g:Ramlibacter
ZOTU_1744	k:Bacteria,p:Verrucomicrobiota,c:Verrucomicrobiae,o:Verrucomicrobiales,f:Rubritaleaceae,g:Luteolibacter
ZOTU_1745	k:Bacteria,p:Proteobacteria,c:Alphaproteobacteria,o:Caulobacterales,f:Caulobacteraceae,g:Caulobacter
ZOTU_1746	k:Bacteria
ZOTU_1747	k:Bacteria,p:Planctomycetota,c:Phycisphaerae,o:Tepidisphaerales
ZOTU_1748	k:Bacteria,p:Proteobacteria,c:Gammaproteobacteria,o:Pseudomonadales,f:Pseudomonadaceae,g:Pseudomonas
ZOTU_1749	k:Bacteria,p:Nitrospirota,c:Thermodesulfovibrionia,o:Thermodesulfovibrionia_uncultured
ZOTU_1750	k:Bacteria,p:Proteobacteria,c:Gammaproteobacteria,o:Arenicellales,f:Arenicellaceae,g:Arenicellaceae_uncultured
ZOTU_1751	k:Bacteria,p:SAR324_clade(Marine_group_B)
ZOTU_1752	k:Bacteria,p:Verrucomicrobiota,c:Verrucomicrobiae,o:Verrucomicrobiales,f:Rubritaleaceae
ZOTU_1753	k:Bacteria,p:Bacteroidota,c:Bacteroidia,o:Flavobacteriales,f:Flavobacteriaceae
ZOTU_1754	k:Bacteria,p:Desulfobacterota,c:Syntrophia,o:Syntrophales,f:Syntrophales_uncultured
ZOTU_1755	k:Bacteria,p:Firmicutes,o:DTU014
ZOTU_1756	k:Bacteria,p:Proteobacteria,c:Gammaproteobacteria,o:Pseudomonadales,f:Pseudomonadaceae,g:Pseudomonas
ZOTU_1757	k:Bacteria,p:Proteobacteria,c:Gammaproteobacteria,o:Burkholderiales,f:Comamonadaceae
ZOTU_1758	k:Bacteria,p:Desulfobacterota,c:Syntrophorhabdia,o:Syntrophorhabdales,f:Syntrophorhabdaceae,g:Syntrophorhabdus
ZOTU_1759	k:Bacteria,p:Proteobacteria,c:Alphaproteobacteria,o:Rhizobiales,f:Rhizobiales_Incertae_Sedis,g:Phreatobacter
ZOTU_1761	k:Bacteria,p:Proteobacteria,c:Gammaproteobacteria,o:Burkholderiales
ZOTU_1762	k:Bacteria,p:Proteobacteria,c:Alphaproteobacteria,o:Rhizobiales,f:Hyphomicrobiaceae,g:Hyphomicrobium
ZOTU_1764	k:Bacteria,p:Armatimonadota,c:DG-56
ZOTU_1765	k:Bacteria,p:Proteobacteria,c:Gammaproteobacteria,o:Pasteurellales,f:Pasteurellaceae,g:Rodentibacter
ZOTU_1767	k:Bacteria
ZOTU_1768	Unclassified
ZOTU_1769	k:Bacteria
ZOTU_1772	k:Bacteria
ZOTU_1774	k:Bacteria
ZOTU_1775	k:Bacteria,p:Acidobacteriota,c:Thermoanaerobaculia,o:Thermoanaerobaculales,f:Thermoanaerobaculaceae,g:Subgroup_10
ZOTU_1777	k:Bacteria,p:Caldisericota,c:Caldisericia,o:Caldisericales,f:WCHB1-02
ZOTU_1778	k:Bacteria,p:Firmicutes,c:Bacilli,o:Lactobacillales,f:Streptococcaceae,g:Streptococcus
ZOTU_1779	k:Bacteria,p:Actinobacteriota,c:Acidimicrobiia,o:Actinomarinales,f:Actinomarinales_uncultured
ZOTU_1780	k:Bacteria,p:Chloroflexi,c:Anaerolineae,o:Caldilineales,f:Caldilineaceae,g:Caldilineaceae_uncultured
ZOTU_1781	k:Bacteria,p:Proteobacteria,c:Alphaproteobacteria,o:Rhizobiales,f:Rhizobiales_Incertae_Sedis,g:Phreatobacter
ZOTU_1782	k:Bacteria,p:Actinobacteriota,c:Actinobacteria,o:Micrococcales,f:Sanguibacteraceae,g:Sanguibacter
ZOTU_1783	k:Bacteria,p:Chloroflexi,c:KD4-96
ZOTU_1784	k:Bacteria,p:Acidobacteriota,c:Blastocatellia,o:Blastocatellales,f:Blastocatellaceae,g:Blastocatella
ZOTU_1785	k:Bacteria,p:Proteobacteria,c:Gammaproteobacteria,o:Burkholderiales,f:Comamonadaceae
ZOTU_1786	k:Bacteria,p:Acidobacteriota,c:Aminicenantia,o:Aminicenantales
ZOTU_1787	k:Bacteria,p:Patescibacteria
ZOTU_1788	k:Bacteria,p:Proteobacteria,c:Alphaproteobacteria,o:Sphingomonadales,f:Sphingomonadaceae,g:Sphingomonas
ZOTU_1789	k:Bacteria,p:Armatimonadota,c:Fimbriimonadia,o:Fimbriimonadales,f:Fimbriimonadaceae
ZOTU_1790	k:Bacteria,p:Proteobacteria,c:Alphaproteobacteria,o:Rhizobiales,f:Beijerinckiaceae,g:alphaI_cluster
ZOTU_1791	k:Bacteria,p:Actinobacteriota,c:Acidimicrobiia,o:Microtrichales,f:Ilumatobacteraceae,g:Ilumatobacteraceae_uncultured
ZOTU_1792	k:Bacteria,p:Bacteroidota,c:Bacteroidia,o:Bacteroidales,f:Bacteroidetes_vadinHA17
ZOTU_1793	k:Bacteria,p:Verrucomicrobiota,c:Verrucomicrobiae,o:Verrucomicrobiales,f:Rubritaleaceae,g:Luteolibacter
ZOTU_1794	Unclassified
ZOTU_1795	k:Bacteria,p:Proteobacteria,c:Gammaproteobacteria,o:Chromatiales
ZOTU_1796	k:Bacteria,p:Firmicutes,c:Clostridia,f:Hungateiclostridiaceae,g:Hungateiclostridiaceae_uncultured
ZOTU_1797	k:Bacteria
ZOTU_1798	k:Bacteria,p:SAR324_clade(Marine_group_B)
ZOTU_1799	k:Bacteria,p:Proteobacteria,c:Alphaproteobacteria,o:Rhodobacterales,f:Rhodobacteraceae,g:Paracoccus
ZOTU_1800	k:Bacteria,p:Chloroflexi,c:Anaerolineae,o:Anaerolineales,f:Anaerolineaceae,g:Anaerolineaceae_uncultured
ZOTU_1801	k:Bacteria,p:Acidobacteriota,c:Acidobacteriae,o:Subgroup_2
ZOTU_1802	k:Bacteria,p:Chloroflexi,c:Anaerolineae,o:Anaerolineales,f:Anaerolineaceae,g:Anaerolineaceae_uncultured
ZOTU_1803	k:Bacteria
ZOTU_1804	k:Bacteria,p:Verrucomicrobiota,c:Verrucomicrobiae,o:Verrucomicrobiales,f:Rubritaleaceae,g:Luteolibacter
ZOTU_1805	k:Bacteria,p:Bacteroidota,c:Bacteroidia,o:Flavobacteriales,f:Weeksellaceae,g:Chryseobacterium
ZOTU_1807	k:Bacteria,p:Verrucomicrobiota,c:Verrucomicrobiae,o:Verrucomicrobiales,f:Rubritaleaceae,g:Luteolibacter
ZOTU_1808	k:Bacteria,p:Proteobacteria,c:Alphaproteobacteria,o:Rhodobacterales,f:Rhodobacteraceae
ZOTU_1809	k:Bacteria,p:Actinobacteriota,c:Thermoleophilia,o:Gaiellales,f:Gaiellales_uncultured
ZOTU_1810	k:Bacteria,p:Actinobacteriota,c:Actinobacteria,o:Propionibacteriales,f:Nocardioidaceae,g:Nocardioides
ZOTU_1811	k:Bacteria,p:Actinobacteriota,c:Thermoleophilia,o:Gaiellales,f:Gaiellales_uncultured
ZOTU_1814	k:Bacteria,p:Chloroflexi,c:Anaerolineae,o:SBR1031,f:A4b
ZOTU_1815	k:Bacteria,p:Bacteroidota,c:Chlorobia,o:Chlorobiales,f:Chlorobiaceae,g:Chlorobaculum
ZOTU_1816	k:Bacteria,p:Planctomycetota,c:Planctomycetes,o:Gemmatales,f:Gemmataceae,g:Gemmataceae_uncultured
ZOTU_1817	k:Bacteria,p:Chloroflexi,c:Dehalococcoidia,o:vadinBA26
ZOTU_1820	k:Bacteria,p:Nitrospirota,c:Nitrospiria,o:Nitrospirales,f:Nitrospiraceae,g:Nitrospira
ZOTU_1821	k:Bacteria,p:Proteobacteria,c:Alphaproteobacteria,o:Rhizobiales,f:Hyphomicrobiaceae,g:Hyphomicrobium
ZOTU_1822	k:Bacteria,p:Actinobacteriota,c:Actinobacteria,o:Bifidobacteriales,f:Bifidobacteriaceae,g:Bifidobacterium
ZOTU_1824	k:Bacteria
ZOTU_1825	k:Bacteria,p:Proteobacteria,c:Alphaproteobacteria,o:Rhizobiales,f:Rhizobiales_Incertae_Sedis,g:Nordella
ZOTU_1826	k:Bacteria,p:Proteobacteria,c:Gammaproteobacteria,o:Burkholderiales,f:Rhodocyclaceae,g:Dechloromonas
ZOTU_1828	k:Bacteria,p:Proteobacteria,c:Gammaproteobacteria,o:Pseudomonadales,f:Pseudomonadaceae,g:Pseudomonas
ZOTU_1829	k:Bacteria,p:Chloroflexi,c:Anaerolineae,o:Anaerolineales,f:Anaerolineaceae,g:Leptolinea
ZOTU_1830	k:Bacteria,p:Bacteroidota,c:Bacteroidia
ZOTU_1831	k:Bacteria,p:Verrucomicrobiota,c:Verrucomicrobiae,o:Verrucomicrobiales,f:Rubritaleaceae,g:Luteolibacter
ZOTU_1832	k:Bacteria
ZOTU_1833	k:Bacteria,p:Proteobacteria
ZOTU_1834	k:Bacteria,p:Chloroflexi,c:Anaerolineae,o:SJA-15
ZOTU_1835	k:Bacteria,p:Desulfobacterota,c:Desulfobaccia,o:Desulfobaccales,f:Desulfobaccaceae,g:Desulfobacca
ZOTU_1837	k:Bacteria,p:Chloroflexi,c:Anaerolineae,o:Anaerolineales,f:Anaerolineaceae
ZOTU_1838	k:Bacteria,p:Verrucomicrobiota,c:Verrucomicrobiae,o:Verrucomicrobiales,f:Rubritaleaceae,g:Luteolibacter
ZOTU_1839	k:Bacteria,p:Proteobacteria,c:Gammaproteobacteria,o:Steroidobacterales,f:Steroidobacteraceae,g:Steroidobacteraceae_uncultured
ZOTU_1840	k:Bacteria,p:Elusimicrobiota,c:Lineage_IIb
ZOTU_1841	k:Bacteria,p:Myxococcota,c:Polyangia,o:Polyangiales,f:Polyangiaceae,g:Pajaroellobacter
ZOTU_1842	k:Bacteria,p:Actinobacteriota,c:Actinobacteria,o:Frankiales,f:Geodermatophilaceae,g:Blastococcus
ZOTU_1843	k:Bacteria,p:Actinobacteriota,c:Acidimicrobiia
ZOTU_1844	k:Bacteria,p:Proteobacteria,c:Gammaproteobacteria,o:Burkholderiales,f:Sutterellaceae,g:AAP99
ZOTU_1846	k:Archaea,p:Euryarchaeota,c:Methanobacteria,o:Methanobacteriales,f:Methanobacteriaceae,g:Methanobacterium
ZOTU_1848	k:Bacteria,p:Proteobacteria,c:Gammaproteobacteria,o:Burkholderiales,f:Comamonadaceae
ZOTU_1849	k:Bacteria,p:Proteobacteria,c:Alphaproteobacteria,o:Sphingomonadales,f:Sphingomonadaceae
ZOTU_1851	k:Bacteria,p:Chloroflexi,c:Anaerolineae,o:Anaerolineales,f:Anaerolineaceae,g:Anaerolineaceae_uncultured
ZOTU_1852	k:Bacteria,p:Proteobacteria,c:Gammaproteobacteria,o:Competibacterales,f:Competibacteraceae,g:Candidatus_Competibacter
ZOTU_1853	k:Bacteria
ZOTU_1854	k:Bacteria,p:Bacteroidota,c:Bacteroidia,o:Bacteroidales,f:Rikenellaceae,g:Rikenellaceae_RC9_gut_group
ZOTU_1855	k:Bacteria,p:Proteobacteria,c:Alphaproteobacteria,o:Acetobacterales,f:Acetobacteraceae,g:Roseomonas
ZOTU_1856	k:Bacteria,p:Patescibacteria,c:Saccharimonadia,o:Saccharimonadales
ZOTU_1857	k:Bacteria,p:Proteobacteria,c:Alphaproteobacteria,o:Rhizobiales,f:Hyphomicrobiaceae
ZOTU_1859	k:Bacteria,p:Bacteroidota,c:Bacteroidia,o:Flavobacteriales,f:Weeksellaceae,g:Chryseobacterium
ZOTU_1860	k:Bacteria,p:Proteobacteria,c:Alphaproteobacteria,o:Rhizobiales,f:Hyphomicrobiaceae,g:Hyphomicrobiaceae_uncultured
ZOTU_1861	k:Bacteria,p:Chloroflexi,c:Anaerolineae,o:Anaerolineales,f:Anaerolineaceae,g:Anaerolineaceae_uncultured
ZOTU_1862	k:Bacteria,p:Proteobacteria,c:Gammaproteobacteria,o:Burkholderiales,f:TRA3-20
ZOTU_1863	k:Bacteria
ZOTU_1864	k:Bacteria,p:Proteobacteria,c:Alphaproteobacteria,o:Rhizobiales,f:Hyphomicrobiaceae,g:Pedomicrobium
ZOTU_1865	k:Bacteria,p:Actinobacteriota,c:Actinobacteria
ZOTU_1866	k:Bacteria,p:Firmicutes,c:Bacilli,o:Lactobacillales,f:Streptococcaceae,g:Streptococcus,s:Streptococcus_merionis
ZOTU_1867	k:Bacteria,p:Firmicutes,c:Clostridia,o:Oscillospirales,g:Hydrogenoanaerobacterium
ZOTU_1869	k:Bacteria,p:Proteobacteria,c:Alphaproteobacteria,o:Rhodobacterales,f:Rhodobacteraceae,g:Marivita
ZOTU_1870	k:Bacteria
ZOTU_1872	k:Bacteria,p:Proteobacteria,c:Gammaproteobacteria,o:Coxiellales,f:Coxiellaceae,g:Coxiella
ZOTU_1873	k:Bacteria,p:Proteobacteria,c:Alphaproteobacteria,o:Rhizobiales,f:Xanthobacteraceae,g:Rhodoplanes
ZOTU_1874	k:Bacteria,p:Patescibacteria,c:Saccharimonadia,o:Saccharimonadales
ZOTU_1875	k:Bacteria,p:Actinobacteriota,c:Rubrobacteria,o:Rubrobacterales,f:Rubrobacteriaceae,g:Rubrobacter
ZOTU_1878	k:Bacteria,p:Chloroflexi,c:Anaerolineae,o:RBG-13-54-9
ZOTU_1879	k:Bacteria,p:Proteobacteria,c:Gammaproteobacteria,o:Burkholderiales,f:Rhodocyclaceae,g:Azospira
ZOTU_1880	k:Bacteria,p:Spirochaetota,c:Spirochaetia
ZOTU_1881	k:Bacteria
ZOTU_1884	k:Bacteria,p:Proteobacteria,c:Gammaproteobacteria,o:Burkholderiales,f:Rhodocyclaceae,g:Candidatus_Accumulibacter
ZOTU_1885	k:Bacteria,p:Actinobacteriota,c:Actinobacteria,o:Micrococcales,f:Micrococcaceae,g:Paenarthrobacter
ZOTU_1886	k:Bacteria
ZOTU_1887	k:Bacteria,p:Patescibacteria,c:Saccharimonadia,o:Saccharimonadales
ZOTU_1888	k:Bacteria,p:Bacteroidota,c:Bacteroidia,o:Flavobacteriales,f:Weeksellaceae,g:Chryseobacterium
ZOTU_1889	k:Bacteria,p:Proteobacteria,c:Gammaproteobacteria,o:Pseudomonadales,f:Pseudomonadaceae,g:Pseudomonas
ZOTU_1891	k:Bacteria,p:Proteobacteria,c:Alphaproteobacteria,o:Sphingomonadales,f:Sphingomonadaceae
ZOTU_1893	k:Bacteria,p:Bacteroidota,c:Bacteroidia,o:Cytophagales,f:Spirosomaceae,g:Emticicia
ZOTU_1894	k:Bacteria,p:Armatimonadota,c:Fimbriimonadia,o:Fimbriimonadales,f:Fimbriimonadaceae
ZOTU_1895	k:Bacteria,p:Firmicutes,c:Bacilli,o:Mycoplasmatales,f:Mycoplasmataceae,g:Mycoplasma
ZOTU_1896	k:Bacteria,p:Proteobacteria,c:Alphaproteobacteria,o:Dongiales,f:Dongiaceae,g:Dongia
ZOTU_1897	k:Bacteria,p:Proteobacteria,c:Alphaproteobacteria,o:Sphingomonadales,f:Sphingomonadaceae
ZOTU_1898	k:Archaea,p:Halobacterota,c:Methanosarcinia,o:Methanosarciniales,f:Methanosarcinaceae,g:Methanosarcina
ZOTU_1899	k:Bacteria
ZOTU_1900	k:Bacteria,p:Proteobacteria,c:Gammaproteobacteria,o:Burkholderiales,f:SC-I-84
ZOTU_1901	k:Bacteria
ZOTU_1902	k:Bacteria,p:Bacteroidota,c:Bacteroidia
ZOTU_1903	k:Bacteria,p:Actinobacteriota,c:Actinobacteria,o:Propionibacteriales,f:Nocardioidaceae,g:Nocardioides
ZOTU_1904	k:Bacteria
ZOTU_1905	k:Bacteria,p:Proteobacteria,c:Alphaproteobacteria,o:Rhodobacterales,f:Rhodobacteraceae
ZOTU_1907	k:Bacteria,p:Proteobacteria,c:Alphaproteobacteria,o:Rhizobiales,f:Rhizobiales_Incertae_Sedis,g:Nordella
ZOTU_1908	k:Bacteria,p:Chloroflexi,c:Anaerolineae,o:Anaerolineales,f:Anaerolineaceae,g:Pelolinea
ZOTU_1909	k:Bacteria,p:Chloroflexi,c:KD4-96
ZOTU_1911	k:Bacteria,p:Bacteroidota,c:Bacteroidia,o:Flavobacteriales,f:Weeksellaceae,g:Cloacibacterium
ZOTU_1912	k:Bacteria,p:Proteobacteria,c:Alphaproteobacteria,o:Rhizobiales,f:Beijerinckiaceae,g:Methylobacterium-Methylorubrum
ZOTU_1913	k:Bacteria,p:Proteobacteria,c:Gammaproteobacteria,o:Burkholderiales,f:Comamonadaceae
ZOTU_1914	k:Bacteria,p:Proteobacteria,c:Gammaproteobacteria,o:Burkholderiales,f:Comamonadaceae,g:Aquabacterium
ZOTU_1915	k:Bacteria,p:Proteobacteria,c:Gammaproteobacteria,o:Burkholderiales,f:SC-I-84
ZOTU_1918	k:Bacteria,p:Proteobacteria,c:Gammaproteobacteria,o:Burkholderiales,f:Comamonadaceae
ZOTU_1919	k:Bacteria,p:Actinobacteriota,c:Actinobacteria,o:Propionibacteriales,f:Nocardioidaceae,g:Nocardioides
ZOTU_1920	k:Bacteria,p:Desulfobacterota,c:Desulfobaccia,o:Desulfobaccales,f:Desulfobaccaceae,g:Desulfobacca
ZOTU_1921	k:Bacteria,p:Bdellovibrionota,c:Oligoflexia,o:0319-6G20
ZOTU_1922	k:Bacteria,p:Bacteroidota,c:Bacteroidia,o:Bacteroidales,f:Bacteroidaceae,g:Bacteroides
ZOTU_1923	k:Bacteria,p:Proteobacteria,c:Alphaproteobacteria,o:Rhizobiales,f:Hyphomicrobiaceae
ZOTU_1924	k:Bacteria,p:Proteobacteria,c:Alphaproteobacteria,o:Rhodospirillales,f:Rhodospirillales_uncultured
ZOTU_1925	k:Bacteria,p:Acidobacteriota,c:Acidobacteriae,o:Acidobacteriales,f:Acidobacteriaceae_(Subgroup_1),g:Occallatibacter
ZOTU_1926	k:Bacteria,p:Proteobacteria,c:Alphaproteobacteria,o:Sphingomonadales,f:Sphingomonadaceae,g:Sphingobium
ZOTU_1927	k:Bacteria,p:Chloroflexi,c:Chloroflexia,o:Thermomicrobiales,f:JG30-KF-CM45
ZOTU_1928	k:Bacteria,p:Proteobacteria,c:Alphaproteobacteria,o:Rhizobiales,f:Rhizobiales_Incertae_Sedis,g:Rhizobiales_Incertae_Sedis_uncultured
ZOTU_1929	k:Bacteria
ZOTU_1930	k:Bacteria,p:Proteobacteria,c:Alphaproteobacteria,o:Rhizobiales,f:Beijerinckiaceae,g:Methylobacterium-Methylorubrum
ZOTU_1931	k:Bacteria
ZOTU_1932	k:Bacteria,p:Proteobacteria,c:Alphaproteobacteria,o:Rhizobiales,f:Hyphomicrobiaceae,g:Hyphomicrobium
ZOTU_1933	k:Bacteria,p:Desulfobacterota,c:Desulfobacterota_uncultured
ZOTU_1934	k:Bacteria,p:Proteobacteria,c:Alphaproteobacteria,o:Rhizobiales,f:Rhizobiaceae
ZOTU_1935	k:Bacteria,p:Armatimonadota,c:Fimbriimonadia,o:Fimbriimonadales
ZOTU_1936	k:Bacteria,p:Proteobacteria,c:Alphaproteobacteria,o:Rhizobiales,f:Rhizobiaceae,g:Ensifer
ZOTU_1937	k:Bacteria,p:Myxococcota,c:Myxococcia,o:Myxococcales,f:Myxococcaceae,g:P3OB-42
ZOTU_1938	k:Bacteria
ZOTU_1939	k:Bacteria,p:Bacteroidota,c:Bacteroidia,o:Bacteroidales,f:Bacteroidaceae,g:Bacteroides
ZOTU_1940	k:Bacteria,p:Actinobacteriota,c:Acidimicrobiia,o:Microtrichales,f:Ilumatobacteraceae,g:CL500-29_marine_group
ZOTU_1941	k:Bacteria,p:Proteobacteria,c:Alphaproteobacteria,o:Sphingomonadales,f:Sphingomonadaceae,g:Sphingomonas
ZOTU_1942	k:Bacteria
ZOTU_1943	k:Bacteria,p:Proteobacteria,c:Gammaproteobacteria,o:Alteromonadales,f:Psychromonadaceae,g:Psychromonas
ZOTU_1945	k:Bacteria,p:Chloroflexi,c:Anaerolineae,o:Caldilineales,f:Caldilineaceae,g:Caldilineaceae_uncultured
ZOTU_1946	k:Bacteria,p:Verrucomicrobiota,c:Verrucomicrobiae,o:Chthoniobacterales,f:Chthoniobacteraceae,g:LD29
ZOTU_1947	k:Bacteria,p:Firmicutes,c:Clostridia,o:Oscillospirales,f:Oscillospiraceae,g:Flavonifractor
ZOTU_1948	k:Bacteria,p:Actinobacteriota,c:Thermoleophilia,o:Gaiellales,f:Gaiellales_uncultured
ZOTU_1949	k:Bacteria,p:Actinobacteriota,c:Thermoleophilia,o:Gaiellales,f:Gaiellales_uncultured
ZOTU_1950	k:Archaea,p:Halobacterota,c:Methanosarcinia,o:Methanosarciniales,f:Methanosaetaceae,g:Methanosaeta
ZOTU_1951	k:Bacteria,p:Bacteroidota,c:Bacteroidia,o:Flavobacteriales,f:Flavobacteriaceae,g:Flavobacterium
ZOTU_1952	k:Bacteria,p:Spirochaetota,c:Spirochaetia,o:Spirochaetales,f:Spirochaetaceae,g:Spirochaeta
ZOTU_1955	k:Bacteria,p:Proteobacteria,c:Gammaproteobacteria,o:Competibacterales,f:Competibacteraceae,g:Candidatus_Competibacter
ZOTU_1956	k:Bacteria,p:Proteobacteria,c:Gammaproteobacteria,o:Burkholderiales,f:Nitrosomonadaceae,g:mle1-7
ZOTU_1957	k:Bacteria,p:Chloroflexi,c:TK10
ZOTU_1958	k:Bacteria,p:Acidobacteriota,c:Vicinamibacteria,o:Subgroup_17
ZOTU_1959	k:Bacteria,p:Nitrospirota,c:Thermodesulfovibrionia,o:Thermodesulfovibrionia_uncultured
ZOTU_1960	k:Bacteria,p:Proteobacteria,c:Gammaproteobacteria,o:Burkholderiales,f:Rhodocyclaceae
ZOTU_1961	k:Bacteria,p:Bacteroidota,c:Bacteroidia,o:Sphingobacteriales,f:Lentimicrobiaceae
ZOTU_1965	k:Bacteria,p:Actinobacteriota,c:Actinobacteria,o:Frankiales,f:Acidothermaceae,g:Acidothermus
ZOTU_1966	k:Bacteria,p:Proteobacteria,c:Gammaproteobacteria
ZOTU_1968	k:Bacteria,p:Acidobacteriota,c:Blastocatellia,o:Blastocatellales,f:Blastocatellaceae,g:Blastocatella
ZOTU_1969	k:Bacteria,p:Proteobacteria,c:Gammaproteobacteria,o:Burkholderiales,f:Nitrosomonadaceae,g:Ellin6067
ZOTU_1970	k:Bacteria,p:Firmicutes,c:Bacilli,o:Mycoplasmatales,f:Mycoplasmataceae,g:Mycoplasma
ZOTU_1973	Unclassified
ZOTU_1974	k:Bacteria,p:Proteobacteria,c:Alphaproteobacteria,o:Rhodospirillales,f:Rhodospirillales_uncultured
ZOTU_1975	k:Bacteria
ZOTU_1976	k:Bacteria,p:Proteobacteria,c:Alphaproteobacteria,o:Rhizobiales
ZOTU_1977	k:Bacteria,p:Patescibacteria,c:Saccharimonadia,o:Saccharimonadales
ZOTU_1978	k:Bacteria,p:Actinobacteriota,c:Actinobacteria,o:Propionibacteriales,f:Nocardioidaceae,g:Nocardioides
ZOTU_1979	k:Bacteria,p:Chloroflexi,c:Anaerolineae,o:Anaerolineales,f:Anaerolineaceae,g:Anaerolineaceae_uncultured
ZOTU_1981	k:Bacteria,p:Proteobacteria,c:Alphaproteobacteria,o:Rhizobiales,f:Rhizobiales_Incertae_Sedis
ZOTU_1982	k:Bacteria,p:Proteobacteria,c:Alphaproteobacteria,o:Rhizobiales,f:Beijerinckiaceae
ZOTU_1983	k:Bacteria,p:Proteobacteria,c:Gammaproteobacteria,o:Pseudomonadales,f:Moraxellaceae,g:Acinetobacter
ZOTU_1984	k:Bacteria,p:Firmicutes,c:Clostridia,f:Hungateiclostridiaceae,g:Hungateiclostridiaceae_uncultured
ZOTU_1985	k:Bacteria
ZOTU_1986	k:Bacteria,p:Proteobacteria,c:Gammaproteobacteria,o:Burkholderiales,f:Comamonadaceae
ZOTU_1988	k:Bacteria,p:Deinococcota,c:Deinococci,o:Deinococcales,f:Trueperaceae,g:Truepera
ZOTU_1989	k:Bacteria,p:Proteobacteria,c:Gammaproteobacteria,o:Burkholderiales,f:TRA3-20
ZOTU_1990	k:Bacteria,p:Proteobacteria,c:Alphaproteobacteria,o:Rhizobiales
ZOTU_1991	k:Bacteria,p:Verrucomicrobiota,c:Verrucomicrobiae,o:Verrucomicrobiales,f:Rubritaleaceae,g:Luteolibacter
ZOTU_1993	k:Bacteria,p:Patescibacteria,c:Saccharimonadia,o:Saccharimonadales
ZOTU_1995	k:Bacteria,p:Firmicutes,c:Clostridia,o:Clostridiales,f:Clostridiaceae,g:Clostridium_sensu_stricto_1
ZOTU_1996	k:Bacteria,p:Firmicutes,c:Clostridia,o:Peptostreptococcales-Tissierellales,f:Peptostreptococcaceae,g:Romboutsia
ZOTU_1997	k:Bacteria,p:Acidobacteriota,c:Blastocatellia,o:Blastocatellales,f:Blastocatellaceae,g:Blastocatella
ZOTU_1999	k:Bacteria,p:Chloroflexi,c:KD4-96
ZOTU_2000	k:Bacteria
ZOTU_2001	k:Bacteria,p:Acidobacteriota,c:Thermoanaerobaculia,o:Thermoanaerobaculales,f:Thermoanaerobaculaceae,g:Subgroup_10
ZOTU_2003	k:Bacteria,p:Proteobacteria,c:Alphaproteobacteria,o:Rhizobiales,f:Hyphomicrobiaceae,g:Pedomicrobium
ZOTU_2004	k:Bacteria,p:Proteobacteria,c:Gammaproteobacteria,o:Pseudomonadales,f:Pseudomonadaceae,g:Pseudomonas
ZOTU_2006	k:Bacteria,p:Acidobacteriota,c:Vicinamibacteria,o:Vicinamibacterales,f:Vicinamibacterales_uncultured
ZOTU_2007	k:Bacteria,p:Bacteroidota,c:Bacteroidia,o:Chitinophagales,f:Chitinophagaceae
ZOTU_2009	k:Bacteria,p:Chloroflexi,c:Anaerolineae,o:Caldilineales,f:Caldilineaceae,g:Caldilineaceae_uncultured
ZOTU_2011	k:Bacteria,p:Myxococcota,c:Polyangia,o:Haliangiales,f:Haliangiaceae,g:Haliangium
ZOTU_2012	k:Bacteria,p:Bacteroidota,c:Bacteroidia,o:Cytophagales
ZOTU_2014	k:Bacteria,p:Proteobacteria,c:Alphaproteobacteria,o:Sphingomonadales,f:Sphingomonadaceae,g:Novosphingobium
ZOTU_2015	k:Bacteria
ZOTU_2016	k:Bacteria,p:Proteobacteria,c:Alphaproteobacteria,o:Reyranellales,f:Reyranellaceae,g:Reyranellaceae_uncultured
ZOTU_2017	k:Bacteria,p:Desulfobacterota,c:Desulfobacterota_uncultured
ZOTU_2018	k:Bacteria
ZOTU_2019	k:Bacteria,p:Proteobacteria,c:Gammaproteobacteria,o:Cellvibrionales,f:Halieaceae
ZOTU_2020	k:Bacteria
ZOTU_2021	k:Bacteria
ZOTU_2022	k:Bacteria,p:Proteobacteria,c:Gammaproteobacteria,o:Xanthomonadales
ZOTU_2023	k:Bacteria,p:Proteobacteria,c:Alphaproteobacteria,o:Alphaproteobacteria_uncultured
ZOTU_2025	k:Bacteria,p:Actinobacteriota,c:Acidimicrobiia,o:Microtrichales,f:Iamiaceae,g:Iamia
ZOTU_2026	k:Bacteria,p:Actinobacteriota,c:Thermoleophilia,o:Gaiellales,f:Gaiellales_uncultured
ZOTU_2027	k:Bacteria,p:Acidobacteriota,c:Aminicenantia,o:Aminicenantales
ZOTU_2028	k:Bacteria,p:Spirochaetota,c:Spirochaetia
ZOTU_2029	k:Bacteria,p:Verrucomicrobiota,c:Verrucomicrobiae,o:Verrucomicrobiales,f:Rubritaleaceae,g:Luteolibacter
ZOTU_2030	k:Bacteria,p:Acidobacteriota,c:Blastocatellia,o:Blastocatellales,f:Blastocatellaceae
ZOTU_2031	k:Bacteria,p:Proteobacteria,c:Gammaproteobacteria,o:Burkholderiales,f:Burkholderiaceae,g:Ralstonia
ZOTU_2032	k:Bacteria
ZOTU_2033	k:Bacteria,p:Verrucomicrobiota,c:Verrucomicrobiae,o:Verrucomicrobiales,f:Rubritaleaceae,g:Luteolibacter
ZOTU_2034	k:Bacteria,p:Proteobacteria,c:Gammaproteobacteria,o:Burkholderiales,f:Comamonadaceae,g:Limnohabitans
ZOTU_2035	k:Bacteria,p:Proteobacteria,c:Alphaproteobacteria,o:Rhizobiales,f:Rhizobiales_Incertae_Sedis,g:Bauldia
ZOTU_2036	k:Bacteria,p:Proteobacteria,c:Gammaproteobacteria,o:Burkholderiales,f:Rhodocyclaceae
ZOTU_2037	k:Bacteria,p:Chloroflexi,c:Anaerolineae,o:SBR1031,f:A4b
ZOTU_2038	k:Bacteria,p:Bacteroidota,c:Bacteroidia,o:Flavobacteriales,f:Flavobacteriaceae,g:Flavobacterium
ZOTU_2039	k:Bacteria,p:Verrucomicrobiota,c:Verrucomicrobiae,o:Verrucomicrobiales,f:Rubritaleaceae
ZOTU_2040	k:Bacteria,p:Chloroflexi,c:Anaerolineae,o:Anaerolineales,f:Anaerolineaceae,g:Anaerolineaceae_uncultured
ZOTU_2041	k:Bacteria,p:Actinobacteriota,c:Actinobacteria,o:Micrococcales,f:Micrococcaceae,g:Rothia
ZOTU_2042	k:Bacteria,p:Chloroflexi,c:KD4-96
ZOTU_2043	k:Bacteria,p:Patescibacteria,c:Saccharimonadia,o:Saccharimonadales
ZOTU_2045	k:Bacteria,p:Proteobacteria,c:Alphaproteobacteria,o:Rhizobiales,f:Beijerinckiaceae
ZOTU_2046	k:Bacteria,p:Proteobacteria,c:Gammaproteobacteria,o:Burkholderiales,f:Comamonadaceae,g:Comamonadaceae_uncultured
ZOTU_2048	k:Bacteria,p:Bacteroidota,c:Bacteroidia,o:Flavobacteriales,f:Flavobacteriaceae,g:Flavobacterium
ZOTU_2049	k:Bacteria,p:Actinobacteriota,c:Actinobacteria,o:Propionibacteriales,f:Nocardioidaceae,g:Aeromicrobium
ZOTU_2050	k:Bacteria,p:Proteobacteria,c:Gammaproteobacteria,o:Burkholderiales,f:Comamonadaceae
ZOTU_2051	k:Bacteria
ZOTU_2052	k:Bacteria
ZOTU_2053	k:Bacteria,p:Firmicutes,c:Bacilli,o:Lactobacillales,f:Streptococcaceae,g:Lactococcus
ZOTU_2054	k:Bacteria,p:Proteobacteria,c:Gammaproteobacteria,o:Burkholderiales,f:Comamonadaceae
ZOTU_2055	k:Bacteria,p:Proteobacteria,c:Gammaproteobacteria,o:Diplorickettsiales,f:Diplorickettsiaceae,g:Aquicella
ZOTU_2056	k:Bacteria,p:Bacteroidota,c:Bacteroidia,o:Flavobacteriales,f:Weeksellaceae
ZOTU_2058	k:Bacteria,p:Bacteroidota,c:Bacteroidia,o:Chitinophagales,f:Chitinophagaceae,g:Terrimonas
ZOTU_2059	k:Bacteria,p:Proteobacteria,c:Gammaproteobacteria,o:Enterobacterales,f:Enterobacteriaceae,g:Escherichia-Shigella
ZOTU_2060	k:Bacteria,p:Bacteroidota,c:Bacteroidia,o:Cytophagales,f:Microscillaceae,g:Microscillaceae_uncultured
ZOTU_2061	k:Bacteria,p:Proteobacteria,c:Alphaproteobacteria,o:Micavibrionales
ZOTU_2062	k:Bacteria
ZOTU_2064	k:Bacteria,p:Proteobacteria,c:Alphaproteobacteria,o:Rhizobiales,f:Hyphomicrobiaceae,g:Pedomicrobium
ZOTU_2065	k:Bacteria
ZOTU_2066	k:Bacteria,p:Proteobacteria,c:Gammaproteobacteria,o:WD260
ZOTU_2067	k:Bacteria
ZOTU_2068	k:Bacteria,p:Proteobacteria,c:Gammaproteobacteria,o:Burkholderiales,f:Comamonadaceae
ZOTU_2069	k:Bacteria,p:Acidobacteriota,c:Vicinamibacteria,o:Vicinamibacterales,f:Vicinamibacterales_uncultured
ZOTU_2071	k:Bacteria,p:Proteobacteria,c:Alphaproteobacteria,o:Caulobacterales,f:Hyphomonadaceae,g:SWB02
ZOTU_2072	k:Bacteria,p:Firmicutes,c:Clostridia,o:Christensenellales,f:Christensenellaceae,g:Christensenellaceae_uncultured
ZOTU_2073	k:Bacteria
ZOTU_2074	k:Bacteria,p:Firmicutes,c:Clostridia,o:Peptostreptococcales-Tissierellales,f:Anaerovoracaceae
ZOTU_2076	k:Bacteria,p:Actinobacteriota,c:Rubrobacteria,o:Rubrobacterales,f:Rubrobacteriaceae,g:Rubrobacter
ZOTU_2078	k:Bacteria,p:Armatimonadota,c:Fimbriimonadia,o:Fimbriimonadales,f:Fimbriimonadaceae
ZOTU_2079	k:Bacteria,p:Chloroflexi
ZOTU_2080	k:Bacteria,p:Planctomycetota,c:Planctomycetes,o:Isosphaerales,f:Isosphaeraceae
ZOTU_2081	k:Bacteria,p:Firmicutes,c:Bacilli,o:Erysipelotrichales,f:Erysipelotrichaceae,g:Dielma
ZOTU_2082	k:Bacteria,p:Chloroflexi,c:Anaerolineae,o:Caldilineales,f:Caldilineaceae,g:Caldilineaceae_uncultured
ZOTU_2084	k:Bacteria,p:Desulfobacterota,c:Desulfobacteria,o:Desulfatiglandales,f:Desulfatiglandaceae,g:Desulfatiglans
ZOTU_2085	k:Bacteria,p:Proteobacteria,c:Gammaproteobacteria,o:Burkholderiales,f:Comamonadaceae
ZOTU_2086	k:Bacteria,p:Proteobacteria,c:Gammaproteobacteria,o:Pseudomonadales,f:Pseudomonadaceae,g:Pseudomonas
ZOTU_2087	k:Bacteria,p:Firmicutes,c:Bacilli,o:Paenibacillales,f:Paenibacillaceae,g:Paenibacillus
ZOTU_2088	Unclassified
ZOTU_2089	Unclassified
ZOTU_2090	k:Bacteria,p:Proteobacteria,c:Gammaproteobacteria,o:Burkholderiales,f:Nitrosomonadaceae,g:MND1
ZOTU_2092	k:Bacteria,p:Proteobacteria
ZOTU_2094	k:Bacteria,p:Proteobacteria,c:Alphaproteobacteria,o:Rhizobiales,f:Beijerinckiaceae
ZOTU_2095	k:Bacteria,p:Firmicutes,c:Clostridia,f:Hungateiclostridiaceae,g:Hungateiclostridiaceae_uncultured
ZOTU_2096	k:Bacteria,p:Desulfobacterota,c:Desulfobulbia,o:Desulfobulbales,f:Desulfobulbaceae,g:Candidatus_Electronema
ZOTU_2097	k:Bacteria,p:Firmicutes,c:Bacilli,o:Lactobacillales,f:Lactobacillaceae,g:Lactobacillus
ZOTU_2098	k:Bacteria,p:Bdellovibrionota,c:Bdellovibrionia,o:Bdellovibrionales,f:Bdellovibrionaceae,g:Bdellovibrio
ZOTU_2100	k:Bacteria,p:Proteobacteria,c:Alphaproteobacteria,o:Rhizobiales,f:Beijerinckiaceae,g:Methylobacterium-Methylorubrum
ZOTU_2101	k:Bacteria,p:Proteobacteria,c:Gammaproteobacteria,o:Pseudomonadales,f:Moraxellaceae,g:Acinetobacter
ZOTU_2102	k:Bacteria,p:Proteobacteria,c:Alphaproteobacteria,o:Rhizobiales,f:Beijerinckiaceae,g:Methylobacterium-Methylorubrum
ZOTU_2103	k:Bacteria,p:Acidobacteriota,c:Holophagae,o:Subgroup_7
ZOTU_2104	k:Bacteria,p:Proteobacteria,c:Alphaproteobacteria,o:Rhizobiales,f:Hyphomicrobiaceae,g:Hyphomicrobium
ZOTU_2106	k:Bacteria,p:Chloroflexi,c:KD4-96
ZOTU_2108	k:Bacteria,p:Desulfobacterota,c:Desulfomonilia,o:Desulfomonilales,f:Desulfomonilaceae,g:Desulfomonile
ZOTU_2109	k:Bacteria,p:Firmicutes,c:Bacilli,o:Lactobacillales,f:Streptococcaceae,g:Streptococcus
ZOTU_2110	k:Bacteria
ZOTU_2111	k:Bacteria,p:Proteobacteria,c:Alphaproteobacteria,o:Reyranellales,f:Reyranellaceae,g:Reyranellaceae_uncultured
ZOTU_2112	k:Bacteria,p:Proteobacteria,c:Alphaproteobacteria,o:Rhizobiales,f:Hyphomicrobiaceae,g:Hyphomicrobium
ZOTU_2113	k:Bacteria,p:Proteobacteria,c:Gammaproteobacteria,o:Burkholderiales,f:Methylophilaceae,g:Methylotenera
ZOTU_2114	k:Bacteria,p:Proteobacteria,c:Alphaproteobacteria,o:Reyranellales,f:Reyranellaceae,g:Reyranellaceae_uncultured
ZOTU_2115	k:Bacteria,p:Proteobacteria,c:Gammaproteobacteria,o:Pseudomonadales,f:Pseudomonadaceae,g:Pseudomonas
ZOTU_2116	k:Bacteria
ZOTU_2118	k:Bacteria,p:Proteobacteria,c:Alphaproteobacteria,o:Sphingomonadales,f:Sphingomonadaceae
ZOTU_2119	k:Bacteria,p:Firmicutes,o:DTU014
ZOTU_2120	k:Bacteria,p:Acidobacteriota,c:Blastocatellia,o:Blastocatellales,f:Blastocatellaceae,g:Blastocatella
ZOTU_2121	k:Bacteria,p:Chloroflexi,c:Anaerolineae,o:Anaerolineales,f:Anaerolineaceae,g:Anaerolineaceae_uncultured
ZOTU_2122	k:Bacteria,p:Actinobacteriota,c:Thermoleophilia,o:Gaiellales,f:Gaiellales_uncultured
ZOTU_2124	k:Bacteria,p:Actinobacteriota,c:Acidimicrobiia,o:IMCC26256
ZOTU_2125	k:Bacteria,p:Chloroflexi,c:Anaerolineae,o:Caldilineales,f:Caldilineaceae,g:Caldilineaceae_uncultured
ZOTU_2126	k:Bacteria,p:Verrucomicrobiota,c:Verrucomicrobiae,o:Pedosphaerales,f:Pedosphaeraceae,g:Ellin516
ZOTU_2127	k:Bacteria,p:Proteobacteria,c:Gammaproteobacteria,o:Burkholderiales,f:Sutterellaceae,g:Sutterellaceae_uncultured
ZOTU_2129	k:Bacteria,p:Proteobacteria,c:Alphaproteobacteria,o:Rhizobiales,f:Rhizobiales_Incertae_Sedis,g:Rhizobiales_Incertae_Sedis_uncultured
ZOTU_2130	k:Bacteria,p:Planctomycetota,c:Phycisphaerae,o:Tepidisphaerales,f:WD2101_soil_group
ZOTU_2131	k:Bacteria,p:Bacteroidota,c:Bacteroidia
ZOTU_2132	k:Bacteria,p:Proteobacteria,c:Alphaproteobacteria,o:Rhizobiales,f:Rhizobiales_Incertae_Sedis,g:Phreatobacter
ZOTU_2133	k:Bacteria,p:Bacteroidota,c:Bacteroidia,o:Chitinophagales,f:Chitinophagaceae,g:Segetibacter
ZOTU_2134	k:Bacteria,p:Verrucomicrobiota,c:Verrucomicrobiae,o:Verrucomicrobiales,f:Rubritaleaceae,g:Luteolibacter
ZOTU_2135	k:Bacteria,p:Desulfobacterota,c:Desulfobacteria,o:Desulfobacterales,f:Desulfosarcinaceae,g:Sva0081_sediment_group
ZOTU_2136	k:Bacteria,p:Proteobacteria,c:Alphaproteobacteria,o:Rhizobiales,f:Rhizobiales_Incertae_Sedis,g:Nordella
ZOTU_2137	k:Bacteria
ZOTU_2138	k:Bacteria,p:Proteobacteria,c:Alphaproteobacteria,o:Micavibrionales,f:Micavibrionales_uncultured
ZOTU_2139	k:Bacteria,p:Chloroflexi,c:Anaerolineae,o:Anaerolineales,f:Anaerolineaceae,g:Anaerolineaceae_uncultured
ZOTU_2140	k:Bacteria,p:Sva0485
ZOTU_2141	k:Bacteria,p:Proteobacteria,c:Gammaproteobacteria,o:Oceanospirillales,f:Halomonadaceae,g:Halomonas
ZOTU_2142	k:Bacteria
ZOTU_2144	k:Bacteria,p:Proteobacteria,c:Gammaproteobacteria,o:Burkholderiales
ZOTU_2145	k:Bacteria
ZOTU_2147	k:Bacteria,p:Chloroflexi,c:Chloroflexia,o:Thermomicrobiales,f:JG30-KF-CM45
ZOTU_2148	k:Bacteria,p:Proteobacteria,c:Alphaproteobacteria,o:Rhizobiales,f:Hyphomicrobiaceae,g:Hyphomicrobium
ZOTU_2149	k:Bacteria,p:Proteobacteria,c:Gammaproteobacteria,o:Burkholderiales,f:Comamonadaceae,g:Hydrogenophaga
ZOTU_2150	k:Bacteria,p:Bacteroidota,c:Bacteroidia,o:Flavobacteriales,f:Flavobacteriaceae,g:Flavobacterium
ZOTU_2152	k:Bacteria,p:Armatimonadota,c:Fimbriimonadia,o:Fimbriimonadales,f:Fimbriimonadaceae
ZOTU_2153	k:Bacteria,p:Actinobacteriota,c:Actinobacteria,o:PeM15
ZOTU_2154	k:Bacteria,p:Deinococcota,c:Deinococci,o:Deinococcales,f:Trueperaceae,g:Truepera
ZOTU_2155	k:Bacteria,p:Proteobacteria,c:Gammaproteobacteria,o:Burkholderiales,f:Comamonadaceae,g:Hydrogenophaga
ZOTU_2156	k:Bacteria,p:Verrucomicrobiota,c:Verrucomicrobiae,o:Verrucomicrobiales,f:Rubritaleaceae,g:Luteolibacter
ZOTU_2157	k:Bacteria,p:Actinobacteriota,c:Thermoleophilia,o:Gaiellales,f:Gaiellales_uncultured
ZOTU_2158	k:Bacteria,p:Actinobacteriota,c:Actinobacteria,o:Kineosporiales,f:Kineosporiaceae,g:Angustibacter
ZOTU_2160	k:Bacteria,p:Verrucomicrobiota,c:Verrucomicrobiae,o:Verrucomicrobiales,f:Rubritaleaceae,g:Luteolibacter
ZOTU_2161	k:Bacteria,p:Proteobacteria,c:Alphaproteobacteria,o:Rhizobiales,f:Hyphomicrobiaceae,g:Pedomicrobium
ZOTU_2162	k:Bacteria,p:Chloroflexi,c:Anaerolineae,o:SBR1031,f:A4b
ZOTU_2164	k:Bacteria,p:Firmicutes,c:Bacilli,o:Lactobacillales,f:Aerococcaceae,g:Aerococcus
ZOTU_2165	k:Bacteria,p:Desulfobacterota,c:Desulfobulbia,o:Desulfobulbales,f:Desulfobulbaceae,g:Desulfobulbus
ZOTU_2166	k:Bacteria
ZOTU_2167	k:Bacteria,p:Proteobacteria,c:Alphaproteobacteria,o:Rhizobiales,f:Rhizobiaceae,g:Aurantimonas
ZOTU_2168	k:Bacteria,p:Verrucomicrobiota,c:Verrucomicrobiae,o:Chthoniobacterales,f:Chthoniobacteraceae,g:Chthoniobacter
ZOTU_2169	k:Bacteria,p:Dependentiae,c:Babeliae,o:Babeliales
ZOTU_2172	k:Bacteria,p:Proteobacteria,c:Alphaproteobacteria,o:Caulobacterales,f:Caulobacteraceae,g:Caulobacteraceae_uncultured
ZOTU_2173	k:Bacteria,p:Actinobacteriota,c:Actinobacteria,o:Corynebacteriales,f:Mycobacteriaceae,g:Mycobacterium
ZOTU_2176	k:Bacteria,p:Firmicutes,c:Clostridia,o:Christensenellales,f:Christensenellaceae,g:Christensenellaceae_uncultured
ZOTU_2178	k:Bacteria,p:Proteobacteria,c:Gammaproteobacteria,o:Burkholderiales,f:TRA3-20
ZOTU_2179	k:Bacteria,p:Proteobacteria,c:Alphaproteobacteria,o:Rhizobiales,f:Rhizobiales_Incertae_Sedis
ZOTU_2180	k:Bacteria,p:Proteobacteria,c:Gammaproteobacteria,o:Alteromonadales,f:Marinobacteraceae,g:Marinobacter
ZOTU_2181	k:Bacteria,p:Actinobacteriota,c:Actinobacteria,o:Micrococcales,f:Microbacteriaceae,g:Microbacterium
ZOTU_2182	k:Bacteria,p:Acidobacteriota,c:Vicinamibacteria,o:Subgroup_17
ZOTU_2183	k:Bacteria,p:Chloroflexi,c:Anaerolineae,o:Anaerolineales,f:Anaerolineaceae,g:Pelolinea
ZOTU_2184	k:Bacteria,p:Cyanobacteria,c:Cyanobacteriia,o:Cyanobacteriales,f:Nostocaceae,g:Aphanizomenon_NIES81
ZOTU_2185	k:Bacteria
ZOTU_2187	k:Bacteria,p:Chloroflexi,c:Chloroflexia,o:Chloroflexales,f:Roseiflexaceae,g:Kouleothrix
ZOTU_2188	k:Bacteria,p:Firmicutes,c:Clostridia,o:Clostridiales,f:Clostridiaceae,g:Clostridium_sensu_stricto_1
ZOTU_2189	k:Bacteria,p:Verrucomicrobiota,c:Verrucomicrobiae,o:Pedosphaerales,f:Pedosphaeraceae
ZOTU_2190	k:Bacteria,p:Planctomycetota,c:Planctomycetes,o:Pirellulales,f:Pirellulaceae,g:Pirellula
ZOTU_2191	k:Bacteria,p:Proteobacteria,c:Alphaproteobacteria,o:Rhizobiales,f:Rhizobiales_Incertae_Sedis
ZOTU_2193	k:Bacteria,p:Proteobacteria,c:Gammaproteobacteria,o:Steroidobacterales,f:Steroidobacteraceae,g:Steroidobacteraceae_uncultured
ZOTU_2194	k:Bacteria,p:Proteobacteria,c:Gammaproteobacteria,o:Burkholderiales,f:Comamonadaceae,g:Comamonas
ZOTU_2195	k:Bacteria,p:Bacteroidota,c:Bacteroidia,o:Chitinophagales,f:Chitinophagaceae,g:Chitinophagaceae_uncultured
ZOTU_2197	k:Bacteria,p:Proteobacteria,c:Gammaproteobacteria,o:Pseudomonadales,f:Moraxellaceae,g:Acinetobacter
ZOTU_2198	k:Bacteria,p:Proteobacteria,c:Gammaproteobacteria,o:Burkholderiales,f:B1-7BS
ZOTU_2199	k:Bacteria
ZOTU_2200	k:Bacteria,p:Proteobacteria,c:Gammaproteobacteria,o:Burkholderiales,f:Comamonadaceae
ZOTU_2201	k:Bacteria,p:Patescibacteria,c:Berkelbacteria
ZOTU_2203	k:Bacteria
ZOTU_2204	k:Bacteria,p:Proteobacteria,c:Gammaproteobacteria,o:Alteromonadales,f:Pseudoalteromonadaceae,g:Pseudoalteromonas
ZOTU_2206	k:Bacteria,p:Proteobacteria,c:Gammaproteobacteria,o:Burkholderiales,f:SC-I-84
ZOTU_2207	k:Bacteria
ZOTU_2208	k:Bacteria,p:Proteobacteria,c:Alphaproteobacteria,o:Rhizobiales,f:Rhizobiales_Incertae_Sedis,g:Rhizobiales_Incertae_Sedis_uncultured
ZOTU_2209	k:Bacteria,p:Bacteroidota,c:Bacteroidia,o:Flavobacteriales,f:Flavobacteriaceae,g:Flavobacterium
ZOTU_2210	k:Bacteria,p:Proteobacteria,c:Gammaproteobacteria,o:Burkholderiales,f:Comamonadaceae
ZOTU_2211	k:Bacteria,p:Firmicutes,c:Clostridia,f:Hungateiclostridiaceae,g:Hungateiclostridiaceae_uncultured
ZOTU_2212	k:Bacteria
ZOTU_2213	k:Bacteria,p:Actinobacteriota,c:Actinobacteria,o:Frankiales
ZOTU_2214	k:Bacteria,p:Proteobacteria,c:Gammaproteobacteria,o:Methylococcales,f:Methylomonadaceae
ZOTU_2215	Unclassified
ZOTU_2217	k:Bacteria,p:Chloroflexi,c:Anaerolineae,o:Caldilineales,f:Caldilineaceae,g:Caldilineaceae_uncultured
ZOTU_2218	k:Bacteria,p:Proteobacteria,c:Alphaproteobacteria,o:Sphingomonadales,f:Sphingomonadaceae
ZOTU_2219	k:Bacteria
ZOTU_2220	k:Bacteria,p:Deinococcota,c:Deinococci,o:Deinococcales,f:Trueperaceae,g:Truepera
ZOTU_2221	k:Bacteria,p:Proteobacteria,c:Alphaproteobacteria,o:Rhizobiales
ZOTU_2222	k:Bacteria,p:Firmicutes,c:Clostridia,o:Peptostreptococcales-Tissierellales,g:Anaerococcus
ZOTU_2223	k:Bacteria,p:Proteobacteria,c:Alphaproteobacteria,o:Rhizobiales,f:Rhizobiaceae,g:Allorhizobium-Neorhizobium-Pararhizobium-Rhizobium
ZOTU_2224	k:Bacteria,p:Firmicutes,c:Desulfitobacteriia,o:Desulfitobacteriales,g:TC1
ZOTU_2225	k:Bacteria,p:Cyanobacteria,c:Cyanobacteriia,o:Cyanobacteriales
ZOTU_2227	k:Bacteria,p:Proteobacteria,c:Alphaproteobacteria,o:Rhizobiales,f:Hyphomicrobiaceae
ZOTU_2228	k:Bacteria,p:Acidobacteriota,c:Thermoanaerobaculia,o:Thermoanaerobaculales,f:Thermoanaerobaculaceae,g:Subgroup_10
ZOTU_2229	k:Bacteria,p:Proteobacteria,c:Alphaproteobacteria,o:Rhizobiales,f:Methyloligellaceae,g:Methyloligellaceae_uncultured
ZOTU_2230	Unclassified
ZOTU_2231	k:Bacteria,p:Verrucomicrobiota,c:Verrucomicrobiae,o:Verrucomicrobiales,f:Rubritaleaceae,g:Luteolibacter
ZOTU_2232	k:Bacteria
ZOTU_2233	k:Bacteria
ZOTU_2234	k:Bacteria,p:Patescibacteria,c:Saccharimonadia,o:Saccharimonadales
ZOTU_2236	k:Bacteria,p:Firmicutes,c:Bacilli,o:Erysipelotrichales,f:Erysipelotrichaceae
ZOTU_2237	k:Bacteria,p:Firmicutes,c:Clostridia,o:Lachnospirales,f:Lachnospiraceae,g:Tyzzerella
ZOTU_2238	k:Bacteria,p:Verrucomicrobiota,c:Verrucomicrobiae,o:Verrucomicrobiales,f:Rubritaleaceae,g:Luteolibacter
ZOTU_2239	k:Bacteria,p:Proteobacteria,c:Gammaproteobacteria,o:Burkholderiales,f:Nitrosomonadaceae,g:Ellin6067
ZOTU_2240	k:Bacteria,p:Planctomycetota,c:OM190
ZOTU_2241	k:Bacteria,p:Proteobacteria,c:Gammaproteobacteria,o:Burkholderiales,f:Nitrosomonadaceae,g:mle1-7
ZOTU_2242	k:Bacteria,p:Bacteroidota,c:Bacteroidia,o:Flavobacteriales,f:Flavobacteriaceae,g:Flavobacterium
ZOTU_2245	k:Bacteria,p:Actinobacteriota,c:Acidimicrobiia,o:IMCC26256
ZOTU_2247	k:Bacteria,p:Proteobacteria,c:Gammaproteobacteria,o:Burkholderiales,f:Rhodocyclaceae
ZOTU_2248	k:Bacteria,p:Chloroflexi,c:TK10
ZOTU_2249	k:Bacteria,p:Proteobacteria,c:Gammaproteobacteria,o:Burkholderiales,f:Sutterellaceae,g:Sutterellaceae_uncultured
ZOTU_2250	k:Bacteria
ZOTU_2251	k:Bacteria,p:Proteobacteria,c:Gammaproteobacteria,o:Burkholderiales,f:Sutterellaceae,g:Sutterellaceae_uncultured
ZOTU_2252	k:Bacteria,p:Desulfobacterota,c:Desulfomonilia,o:Desulfomonilales,f:Desulfomonilaceae,g:Desulfomonile
ZOTU_2253	k:Bacteria,p:Bacteroidota,c:Bacteroidia,o:Chitinophagales,f:Saprospiraceae,g:Saprospiraceae_uncultured
ZOTU_2254	k:Bacteria,p:Chloroflexi,c:Anaerolineae,o:Anaerolineales,f:Anaerolineaceae,g:Anaerolineaceae_uncultured
ZOTU_2255	k:Bacteria,p:Bacteroidota,c:Bacteroidia,o:Flavobacteriales,f:Flavobacteriaceae,g:Flavobacterium
ZOTU_2256	k:Bacteria,p:Bdellovibrionota,c:Bdellovibrionia,o:Bdellovibrionales,f:Bdellovibrionaceae,g:Bdellovibrio
ZOTU_2257	k:Bacteria,p:Acidobacteriota,c:Blastocatellia,o:DS-100
ZOTU_2258	k:Bacteria,p:Proteobacteria
ZOTU_2259	k:Bacteria,p:Proteobacteria,c:Alphaproteobacteria,o:Rhizobiales,f:Xanthobacteraceae,g:Xanthobacteraceae_uncultured
ZOTU_2260	k:Bacteria,p:Bacteroidota,c:Bacteroidia,o:Cytophagales,f:Cytophagaceae,g:Cytophaga
ZOTU_2261	k:Bacteria,p:Proteobacteria,c:Gammaproteobacteria,o:Cellvibrionales,f:Halieaceae,g:OM60(NOR5)_clade
ZOTU_2262	k:Bacteria,p:Bacteroidota,c:Bacteroidia,o:Chitinophagales,f:Chitinophagales_uncultured
ZOTU_2263	k:Bacteria
ZOTU_2264	k:Bacteria,p:Proteobacteria,c:Alphaproteobacteria,o:Rhizobiales,f:C2U
ZOTU_2265	k:Bacteria,p:Proteobacteria,c:Gammaproteobacteria,o:PLTA13
ZOTU_2268	k:Bacteria,p:SAR324_clade(Marine_group_B)
ZOTU_2269	k:Bacteria,p:Bacteroidota,c:Bacteroidia,o:Bacteroidales,f:Rs-E47_termite_group,g:GWE2-42-42
ZOTU_2271	k:Bacteria,p:Proteobacteria,c:Alphaproteobacteria,o:Rhodobacterales,f:Rhodobacteraceae
ZOTU_2272	k:Bacteria,p:Chloroflexi,c:Anaerolineae,o:Caldilineales,f:Caldilineaceae,g:Caldilineaceae_uncultured
ZOTU_2273	k:Bacteria,p:Cyanobacteria,c:Cyanobacteriia,o:Phormidesmiales,f:Nodosilineaceae
ZOTU_2275	k:Bacteria,p:Proteobacteria,c:Alphaproteobacteria,o:Rhodobacterales,f:Rhodobacteraceae,g:Rhodobacter
ZOTU_2276	k:Bacteria,p:Proteobacteria,c:Gammaproteobacteria,o:Steroidobacterales,f:Steroidobacteraceae,g:Steroidobacteraceae_uncultured
ZOTU_2277	k:Bacteria
ZOTU_2278	Unclassified
ZOTU_2279	k:Bacteria,p:Chloroflexi,c:Anaerolineae,o:Caldilineales,f:Caldilineaceae,g:Caldilineaceae_uncultured
ZOTU_2280	k:Bacteria,p:Chloroflexi,c:Anaerolineae,o:Anaerolineales,f:Anaerolineaceae,g:Longilinea
ZOTU_2281	k:Bacteria,p:Bacteroidota,c:Bacteroidia,o:Chitinophagales,f:Chitinophagaceae,g:Ferruginibacter
ZOTU_2283	k:Bacteria,p:Proteobacteria,c:Alphaproteobacteria
ZOTU_2285	k:Bacteria,p:Patescibacteria,c:Saccharimonadia,o:Saccharimonadales
ZOTU_2287	k:Bacteria
ZOTU_2289	k:Bacteria,p:Bacteroidota,c:Bacteroidia,o:Chitinophagales,f:Chitinophagaceae,g:Terrimonas
ZOTU_2290	k:Bacteria,p:Chloroflexi,c:Anaerolineae,o:Anaerolineales,f:Anaerolineaceae,g:Anaerolineaceae_uncultured
ZOTU_2291	k:Bacteria,p:Verrucomicrobiota,c:Verrucomicrobiae,o:Verrucomicrobiales,f:Verrucomicrobiaceae,g:Verrucomicrobiaceae_uncultured
ZOTU_2292	k:Bacteria,p:Proteobacteria,c:Gammaproteobacteria,o:Cellvibrionales,f:Spongiibacteraceae,g:BD1-7_clade
ZOTU_2293	k:Bacteria,p:Proteobacteria,c:Alphaproteobacteria,o:Rickettsiales,f:SM2D12
ZOTU_2295	k:Bacteria,p:Proteobacteria,c:Alphaproteobacteria,o:Rhizobiales,f:Rhizobiaceae
ZOTU_2296	k:Bacteria,p:Spirochaetota,c:Spirochaetia,o:Spirochaetales,f:Spirochaetaceae
ZOTU_2297	k:Bacteria,p:Verrucomicrobiota,c:Verrucomicrobiae,o:Verrucomicrobiae_uncultured
ZOTU_2298	k:Bacteria,p:Cyanobacteria,c:Cyanobacteriia,o:Leptolyngbyales,f:Leptolyngbyaceae,g:Pantalinema
ZOTU_2299	k:Bacteria,p:Proteobacteria,c:Alphaproteobacteria
ZOTU_2300	k:Bacteria,p:Chloroflexi,c:Anaerolineae,o:Anaerolineales,f:Anaerolineaceae
ZOTU_2301	k:Bacteria,p:Actinobacteriota,c:Actinobacteria,o:Corynebacteriales,f:Mycobacteriaceae,g:Mycobacterium
ZOTU_2302	k:Bacteria,p:Chloroflexi,c:KD4-96
ZOTU_2303	k:Bacteria
ZOTU_2304	k:Bacteria,p:Proteobacteria,c:Alphaproteobacteria,o:Micavibrionales,f:Micavibrionales_uncultured
ZOTU_2305	k:Bacteria
ZOTU_2306	k:Bacteria,p:Actinobacteriota,c:Acidimicrobiia,o:IMCC26256
ZOTU_2307	k:Bacteria,p:Proteobacteria,c:Gammaproteobacteria,o:Burkholderiales,f:Comamonadaceae
ZOTU_2308	k:Bacteria,p:Proteobacteria,c:Gammaproteobacteria,o:Burkholderiales,f:SC-I-84
ZOTU_2309	k:Bacteria,p:Firmicutes,c:Clostridia,o:Lachnospirales,f:Lachnospiraceae,g:Roseburia
ZOTU_2311	k:Bacteria,p:Proteobacteria,c:Alphaproteobacteria,o:Rhizobiales,f:Beijerinckiaceae,g:Microvirga
ZOTU_2312	k:Bacteria
ZOTU_2313	k:Bacteria,p:Proteobacteria,c:Gammaproteobacteria,o:Pseudomonadales,f:Moraxellaceae,g:Acinetobacter
ZOTU_2314	k:Bacteria,p:Verrucomicrobiota,c:Verrucomicrobiae,o:Verrucomicrobiales,f:Rubritaleaceae,g:Luteolibacter
ZOTU_2316	k:Bacteria,p:Proteobacteria,c:Gammaproteobacteria,o:Burkholderiales,f:Chitinibacteraceae,g:Chitinilyticum
ZOTU_2317	k:Bacteria,p:Nitrospirota,c:Nitrospiria,o:Nitrospirales,f:Nitrospiraceae,g:Nitrospira
ZOTU_2318	k:Bacteria
ZOTU_2319	k:Bacteria,p:Acidobacteriota,c:Vicinamibacteria,o:Subgroup_17
ZOTU_2320	k:Bacteria,p:Chloroflexi,c:Chloroflexia,o:Thermomicrobiales,f:JG30-KF-CM45
ZOTU_2321	k:Bacteria,p:Proteobacteria,c:Gammaproteobacteria,o:Burkholderiales,f:Sutterellaceae,g:Sutterellaceae_uncultured
ZOTU_2324	k:Bacteria,p:Desulfobacterota,c:Desulfobacteria,o:Desulfobacterales,f:Desulfosarcinaceae,g:Sva0081_sediment_group
ZOTU_2325	k:Bacteria,p:Proteobacteria,c:Alphaproteobacteria,o:Sphingomonadales,f:Sphingomonadaceae,g:Sphingomonas
ZOTU_2327	k:Bacteria,p:Proteobacteria,c:Gammaproteobacteria,o:Pseudomonadales,f:Pseudomonadaceae,g:Pseudomonas
ZOTU_2328	k:Bacteria,p:Proteobacteria,c:Alphaproteobacteria,o:Rhodobacterales,f:Rhodobacteraceae
ZOTU_2329	k:Bacteria,p:Spirochaetota,c:Spirochaetia
ZOTU_2331	k:Bacteria,p:Desulfobacterota,c:Syntrophobacteria,o:Syntrophobacterales,f:Syntrophobacteraceae,g:Syntrophobacter
ZOTU_2333	k:Bacteria,p:Proteobacteria,c:Alphaproteobacteria,o:Alphaproteobacteria_uncultured
ZOTU_2334	k:Bacteria
ZOTU_2335	k:Bacteria,p:Proteobacteria,c:Alphaproteobacteria,o:Rhodospirillales,f:Rhodospirillales_uncultured
ZOTU_2336	k:Bacteria,p:Chloroflexi,c:Anaerolineae,o:RBG-13-54-9
ZOTU_2337	k:Bacteria,p:Proteobacteria,c:Gammaproteobacteria,o:Pseudomonadales,f:Pseudomonadaceae,g:Pseudomonas
ZOTU_2338	k:Bacteria,p:Proteobacteria,c:Alphaproteobacteria,o:Micavibrionales,f:Micavibrionales_uncultured
ZOTU_2340	k:Bacteria,p:Proteobacteria,c:Gammaproteobacteria,o:Burkholderiales,f:SC-I-84
ZOTU_2341	k:Bacteria,p:Firmicutes,c:Bacilli,o:Lactobacillales,f:Streptococcaceae,g:Streptococcus
ZOTU_2342	k:Bacteria
ZOTU_2343	k:Bacteria,p:Proteobacteria,c:Gammaproteobacteria,o:Steroidobacterales,f:Steroidobacteraceae,g:Steroidobacteraceae_uncultured
ZOTU_2344	k:Bacteria,p:Bacteroidota,c:Bacteroidia,o:Bacteroidales
ZOTU_2345	k:Bacteria,p:Chloroflexi,c:TK10
ZOTU_2346	k:Bacteria,p:Actinobacteriota,c:MB-A2-108
ZOTU_2347	k:Bacteria,p:Proteobacteria,c:Gammaproteobacteria,o:Burkholderiales,f:Comamonadaceae
ZOTU_2348	k:Bacteria,p:Proteobacteria,c:Alphaproteobacteria,o:Rhizobiales,f:Hyphomicrobiaceae,g:Hyphomicrobium
ZOTU_2349	k:Bacteria,p:Proteobacteria,c:Alphaproteobacteria,o:Rhizobiales
ZOTU_2351	k:Bacteria,p:Proteobacteria,c:Gammaproteobacteria,o:Cellvibrionales,f:Halieaceae,g:OM60(NOR5)_clade
ZOTU_2352	k:Bacteria,p:Chloroflexi,c:Anaerolineae,o:ADurb.Bin180
ZOTU_2353	k:Bacteria,p:Proteobacteria,c:Alphaproteobacteria,o:Rhizobiales,f:Beijerinckiaceae,g:alphaI_cluster
ZOTU_2354	k:Bacteria,p:Proteobacteria,c:Gammaproteobacteria,o:Burkholderiales,f:Rhodocyclaceae,g:Dechloromonas
ZOTU_2355	k:Bacteria,p:Myxococcota,c:Polyangia,o:Haliangiales,f:Haliangiaceae,g:Haliangium
[truncated: 4,883 more rows]

## Sheet: Table S3
Table S3 Relative abundance of each group of gut microbes at the phylum level.
Phylum	D7NT	D7T	D14NT	D14T
Proteobacteria	0.321615	0.506541	0.334904	0.458541
Bacteroidota	0.192629	0.23706	0.230534	0.243794
Firmicutes	0.195496	0.142302	0.0398103	0.163032
Cyanobacteria	0.0769645	0.0334685	0.261892	0.0633426
Verrucomicrobiota	0.136014	0.00218895	0.0125069	0.0071117
Spirochaetota	0.00868607	0.0230845	0.0626426	0.0167386
Actinobacteriota	0.00871845	0.0117349	0.0221199	0.0228286
Campilobacterota	0.0461151	0.0103587	0.000758004	0.00456231
Chloroflexi	0.00375566	0.00897295	0.00913788	0.00322173
Fusobacteriota	0.00137125	0.000490121	0.0104699	0.00333353
Others	0.00863536	0.0237977	0.0152248	0.0134935

## Sheet: Table S4
Table S4 Relative abundance of each group of gut microbes at the genus level.
Genus	D7NT	D7T	D14NT	D14T
Pseudomonas	0.23603	0.207663	0.0785024	0.381345
Synechocystis_PCC-6803	0.232704	0.0973456	0.36792	0.0908006
Acinetobacter	0.0279996	0.00835434	0.289779	0.0269016
Mycoplasma	0.0863294	0.167921	0.0108464	0.06122
Ralstonia	0.0439056	0.0534425	0.0162394	0.0703138
Sulfurospirillum	0.0719552	0.0440759	0.00198947	0.00830296
Hydrogenophaga	0.0189291	0.0367916	0.0206174	0.0256402
Rhodobacter	0.0108771	0.038044	0.0147274	0.0203136
Lactobacillus	0.0112338	0.000224119	0.0180697	0.0516775
Chlorobium	0.0215314	0.0234544	0.0118384	0.0108019
Rhizobium	0.00327626	0.00321835	0.0037746	0.0519199
Epulopiscium	0.0217749	0.0275409	0.00355248	0.00592928
Hyphomicrobium	0.00740091	0.0166245	0.0112105	0.0171812
Aeromonas	0.0180203	0.0138108	0.00264037	0.00118431
Sphaerotilus	0.0144782	0.0158946	0.00105882	0.00373597
Cupriavidus	0.00988615	0.01797	0.00160799	0.00426882
Cetobacterium	0.00961091	0.00228024	0.0144322	0.00652399
Candidatus_Competibacter	0.00558748	0.00569318	0.0181455	0.00141797
Nocardioides	0.0110596	0.00100415	0.006166	0.011302
Comamonas	0.00392883	0.0109691	0.00947559	0.00418707
Others	0.130235	0.207678	0.100652	0.145032

## Sheet: Table S5
Table S5 Median βNTI values and the percentage contribution of deterministic and stochastic processes in each group.
Groups	Median βNTI values	Stochastic(%)	Deterministic(%)
D7NT	1.22605	0.9	0.1
D7T	1.64819	0.7	0.3
D14NT	1.33045	0.6	0.4
D14T	2.35154	0.2	0.8

## Sheet: Table S6
Table S6 The product information for BG-11 medium.
Ingredients	Concentrations (mg/L)
NaNO3	1500
MgSO4	36.6
K2HPO4	30.5
CaCl2·2H2O	27.2
Na2CO3	20
Citric acid	6
Ferric ammonium citrate	6
Sodium EDTA	1
H3BO3	2.86
MnCl2·4H2O	1.81
Na2MoO4·2H2O	0.39
ZnSO4·7H2O	0.222
CuSO4·5H2O	0.079
Co(NO3)2·6H2O	0.0409

## Sheet: Table S7
Table S7 The product information for NMB3# medium.
Ingredients	Concentrations
KNO3	100 mg/L
KH2PO4	10 mg/L
FeSO4·5H2O	2.5 mg/L
VB1	6 μg/L
VB12	0.05 μg/L
